# Supplementary material for: A novel, integrated in vitro carcinogenicity test to identify genotoxic and non-genotoxic carcinogens using human lymphoblastoid cells
Source: Arch Toxicol. 2017 Nov 6;92(2):935–51. doi: 10.1007/s00204-017-2102-y (PMC5818597; doi:10.1007/s00204-017-2102-y)
Supplement: Supplementary file 1 — Data summary for the RNA microarray analysis, including fold-change and p-values. The selected genes for follow-up qRT-PCR, CDKN1A, CHKA and SGK1 are highlighted in colour in the TargetID column (XLSX 168 kb) [file 204_2017_2102_MOESM1_ESM.xlsx]

## Sheet: mRNA microarrays
DEHP 4 hr treatment					Methyl Carbamate 4 hr treatment					MMS 4 hr treatment					DEHP 23 hr treatment					Methyl Carbamate 23 hr treatment					MMS 23 hr treatment
ProbeID	TargetID	Log fold change	P value		ProbeID	TargetID	Log fold change	P value		ProbeID	TargetID	Log fold change	P value		ProbeID	TargetID	Log fold change	P value		ProbeID	TargetID	Log fold change	P value		ProbeID	TargetID	Log fold change	P value
2690270	SNIP1	0.516906	7.86e-05		6560204	RFC3	0.74241	0.000292293							240682	ANKRD37	-2.21415	2.71e-10		5220093	HAVCR2	-0.659818	0.0114733		1660437	HS.545589	1.2052	3.15e-06
3710544	EIF1	0.711092	0.000106117		6110035	DDX42	-0.441644	0.000378883		No Significantly Differentially expressed genes were found					7400653	PFKFB4	-3.1666	4.62e-08		3780193	FCRLA	-0.953668	0.0114733		6960048	RNU6ATAC	1.03982	4.54e-06
1340475	BRD2	0.677937	0.000178974		4390504	LOC441408	0.486013	0.000477055							5270112	HMGCS1	-1.75853	3.06e-06		4730309	PCCA	0.456301	0.0114733		5820020	PRDX3	-0.497874	0.00827352
4590064	CDK2	0.537691	0.000698282		1500603	KIAA0020	-0.614449	0.0035679							5220093	HAVCR2	-0.950802	3.44e-06		6860593	HS.568928	0.383111	0.0114733		10673	PLXNB2	0.498314	0.00827352
840722	LOC100130458	-0.478034	0.000698282		3460424	CHKA	0.552636	0.00724016							4830424	MYLIP	-1.36536	3.44e-06		7200431	GABPB2	-0.304036	0.0114733		5340414	LGTN	-0.308381	0.0161438
5090068	STX5	0.602769	0.000750387		3370671	MED20	0.447484	0.00746461							580598	ANKZF1	-0.756287	5.66e-06		7550402	TIMM44	-0.624358	0.0114733		2600066	SUMO2	-0.549073	0.0161438
6270553	CXCL10	-1.4205	0.00128089		1230719	PIGM	-0.626017	0.00746461							4670544	ACSS2	-1.19019	5.66e-06		3310228	C11ORF67	0.332851	0.0114733		7320278	SNORD12	0.281568	0.0161438
7200270	CHEK1	0.423345	0.00128089		2690270	SNIP1	0.319598	0.00877725							7320441	C7ORF68	-0.826897	6.26e-06		4830458	GMPPB	-0.687289	0.0114733		7210435	RFC4	-0.375514	0.0161438
1660047	SNX29	-0.434661	0.00128089		4390202	CXCR3	-0.536084	0.00877725							6770608	BNIP3	-1.68997	6.26e-06		4390450	SGK	-0.839114	0.0114733		6280273	LOC729102	-0.476556	0.0161438
6860717	HOXC4	-0.573906	0.00128089		3930215	PLEKHA9	0.397236	0.0109619							1570333	C6ORF223	-0.697313	9.3e-06		4200162	CIRH1A	-0.479195	0.0114733		7610187	ATF4	-0.496501	0.0161438
2640301	TNF	0.906896	0.00128089		3460253	OCEL1	0.381868	0.013231							6280176	GBE1	-1.5147	1.16e-05		5490053	DLEU1	0.462409	0.0118838		3520743	PHLDA3	0.460086	0.0161438
7150324	LRMP	-0.475096	0.00128089		1340475	BRD2	0.448625	0.013231							6660411	ALG13	0.753965	1.27e-05		6130138	POLR3C	-0.425309	0.0118838		1230224	DNAJB6	-0.547368	0.0161438
1230719	PIGM	-0.680155	0.00128089		6270553	CXCL10	-1.12921	0.013231							6550603	HMGCR	-1.02275	1.31e-05		1580215	FBXL6	-0.420056	0.0135528		5420441	TNFSF9	0.355043	0.0161438
620484	TNFRSF13B	-0.802503	0.00128089		6760474	SEC22A	0.302427	0.013231							3520324	FAM13B	0.601797	1.46e-05		3520040	YARS	-0.522902	0.0135528		7000056	LOC650739	0.603209	0.0161438
6660753	C12ORF41	0.488684	0.00128089		5490053	DLEU1	0.400111	0.013231							6580059	UCP2	-0.986586	1.84e-05		1410209	SGK1	-0.805318	0.0136379		1940164	LSM5	0.620029	0.0161438
3930703	WDR4	-0.601974	0.00128089		5090068	STX5	0.451361	0.013231							3400687	RP11-529I10.4	-0.585543	2e-05		4610189	HERPUD1	-0.664657	0.0136379		2570100	ABCA7	0.465934	0.0161438
3060450	RBM5	0.515316	0.00128089		4900332	FOXJ2	0.35252	0.017079							4850176	RNMT	-0.483131	2e-05		3870646	PDCL3	-0.442907	0.0136379		130164	SPAG9	-0.309234	0.0161438
6560403	WTAP	0.535521	0.00128089		1570754	CSTF3	0.447053	0.0185054							7330544	ALDOC	-1.38908	2.02e-05		7510541	VPS33A	-0.37243	0.0136379		4230121	RPS26L	0.949955	0.0161438
840768	SDF2	0.430069	0.00135154		4890437	ZBED5	0.381021	0.0211667							5090669	LOC652175	-0.714702	2.02e-05		4390136	EIF3B	-0.450265	0.0136379		6520035	LOC402112	-0.827696	0.0161438
1510681	NBPF10	0.765437	0.00139903		4810139	C9ORF40	0.29741	0.0220442							360192	INSIG1	-1.13457	2.07e-05		4290605	SLC44A1	0.57561	0.0136379		1580088	HCST	0.429781	0.0168446
6860392	UGT2B17	-0.569335	0.00139903		3420523	RHBDF2	-0.354256	0.0220442							6590113	HS.499716	-0.789689	2.07e-05		4860673	DDX39	-0.466307	0.0138918		3520092	BAX	0.667117	0.0170625
4830634	CDCA8	0.574062	0.00139903		2710343	WNT10A	-0.433497	0.0220442							6860240	HS.546375	-0.715138	2.28e-05		2030324	SGK1	-0.676863	0.013992		1580603	ATP5I	1.15566	0.0170625
3930215	PLEKHA9	0.434227	0.0014972		840768	SDF2	0.336911	0.0241567							540717	LONP1	-0.841222	2.53e-05		6860240	HS.546375	-0.496971	0.0143231		10026	RMRP	0.939636	0.0170625
4880408	SEMA4D	-0.34493	0.0015923		2070451	PAQR8	-0.48238	0.0266091							160279	SLC15A4	-1.05391	2.53e-05		7150324	LRMP	-0.416084	0.0153663		5260360	LOC100131801	1.24997	0.0170625
3180450	C16ORF72	0.681406	0.00173563		6100300	C10ORF32	0.274393	0.0266091							6650465	SLC15A4	-1.00017	2.75e-05		6840356	MGEA5	0.526323	0.0157352		3610279	RNU6-1	0.889742	0.0170625
6560204	RFC3	0.51899	0.00173563		2100537	PKNOX1	0.321838	0.0266091							1500280	IFIT3	-0.667606	2.76e-05		4830500	IPO4	-0.520686	0.016916		1990328	LOC728732	-0.688845	0.0170625
1500280	IFIT3	-0.493631	0.00173563		6770403	EPM2AIP1	-0.475898	0.0266091							6020037	JSRP1	-0.824915	3.09e-05		730092	SFXN4	-0.470425	0.0172835		160091	LOC399804	-0.529609	0.0170625
2350286	CDK2	0.636824	0.00173563		3310228	C11ORF67	0.250839	0.0266091							3850136	CLCN6	-0.495961	3.13e-05		4670092	TRAP1	-0.397386	0.0172835		4780477	LOC100133329	0.996111	0.0170625
2360543	LOC100130179	-0.81647	0.00173563		2600392	CENPA	0.510858	0.0266091							2360543	LOC100130179	-1.08413	3.32e-05		1400274	IL32	-0.350124	0.0173732		540240	LOC440957	1.10672	0.0170625
6860543	ATP6V1E1	0.482395	0.00173563		5860463	NEK6	-0.347648	0.0266091							6550048	DHCR7	-1.13909	3.55e-05		2970437	PLEKHA2	0.337355	0.020049		10551	C14ORF102	0.718978	0.0214999
2450452	SLC9A3R1	0.365615	0.00175629		4480674	NHLRC2	0.363284	0.0270011							2650706	TRADD	-0.500671	3.59e-05		6860278	NINJ2	-0.582005	0.020049		7150414	LOC100132291	0.970151	0.0214999
6290475	HECW2	-0.71189	0.00179177		2030132	LOC653506	0.267733	0.0270011							4490524	ACSS2	-1.0949	3.59e-05		7210400	STEAP1	-0.380101	0.0225717		4220255	VTRNA1-1	0.250715	0.0214999
2120500	SNX6	0.592417	0.00179177		4200414	PSPC1	-0.459186	0.0270011							7150324	LRMP	-0.569193	3.71e-05		3420678	TERC	0.643287	0.0225717		5570678	RPS27L	0.901724	0.0215162
2350370	LOC653079	-0.41966	0.00180333		4730113	LOC646044	-0.282923	0.0288468							650561	KLK1	-0.56843	4.06e-05		1260086	ID2	0.576422	0.0225717		2340703	LOC100133372	-0.717766	0.0215162
7380242	LOC388907	-0.29513	0.00190312		3990241	LOC654191	-0.330795	0.0301928							6450154	LSS	-0.822637	4.5e-05		7040386	EDN1	-0.260458	0.0225717		2750280	CDK5R1	-0.60675	0.0215162
4490753	LOC644761	0.402333	0.00204006		3710544	EIF1	0.375588	0.0308907							5310309	ZNF252	0.391052	5.44e-05		270152	SLC7A5	-0.760942	0.023026		830608	PSMC1	-0.588242	0.0215984
2900132	RBL1	0.416741	0.00212846		3180424	PYCRL	-0.246333	0.0308907							2760452	RPS29	-0.803488	5.44e-05		4730113	LOC646044	-0.319227	0.0231522		650349	RPS28	0.719201	0.0215984
3060619	MED8	0.383867	0.00214887		450168	SFRS7	-0.491071	0.0308907							5700142	FDFT1	-0.820209	5.5e-05		1990563	BRP44L	0.370817	0.0231522		6020315	C1ORF97	0.322141	0.0215984
1240035	LOC441073	-0.572866	0.00219766		2360543	LOC100130179	-0.62856	0.0313134							5310634	FASN	-1.04677	5.61e-05		510100	CBY1	0.305117	0.0231522		3420195	ATPBD1B	0.377582	0.0235103
3370671	MED20	0.423894	0.0022196		4890743	IQSEC1	-0.299818	0.0328015							7330730	C10ORF75	-1.02995	5.61e-05		4490220	SCCPDH	0.293728	0.0231522		1780463	RFC3	-0.636044	0.0235103
1500703	DENND2D	-0.66305	0.0022196		6380681	C19ORF12	0.28591	0.033091							2750280	CDK5R1	-0.845021	5.61e-05		5090671	GDF15	-0.532078	0.0239019		5670180	TUBG1	-0.388007	0.0235103
4880215	GTF2B	0.578713	0.00238682		2450358	CKS1B	0.384099	0.033091							7050138	RQCD1	0.389262	5.67e-05		2690278	ZBTB25	-0.321041	0.0262068		2750066	LOC100132499	0.961301	0.0235103
5130139	HSBP1	0.532407	0.00245115		3610082	PTPN7	-0.305569	0.0339158							2070291	PGM1	-0.49563	5.67e-05		5270110	EIF4A3	-0.325143	0.0274384		3180048	IDH1	-0.476589	0.0235103
7380086	LOC728572	-0.429513	0.00245115		5890300	DNAJC24	0.27456	0.0339158							5360678	DHCR7	-1.10821	5.67e-05		5420142	ABCF2	-0.47507	0.0277412		3830671	MRPS21	0.58762	0.0244326
7150128	SGOL1	0.405428	0.00245115		6620161	SPIB	-0.26757	0.0341535							5340414	LGTN	-0.356477	5.67e-05		3460424	CHKA	0.459325	0.0299619		6450010	LOC100129952	0.673755	0.0249003
3870523	THAP1	0.453005	0.00245115		3450427	MED19	0.375806	0.0341535							3780767	LOC100132564	-1.44858	5.67e-05		5310309	ZNF252	0.263486	0.030094		6450162	C9ORF169	0.345355	0.0253706
2710452	POU2AF1	-0.698903	0.00247903		5310309	ZNF252	0.232095	0.0341535							6290142	LOC100008589	-1.16039	5.67e-05		4220044	SLC15A3	-0.344463	0.0306441		7210035	SNORD13	0.71439	0.0253706
2810730	PPHLN1	0.528032	0.00250825		2450452	SLC9A3R1	0.275393	0.0341535							2360452	PFKP	-0.44657	5.69e-05		6660382	CDKN1A	-0.8423	0.030817		3310228	C11ORF67	0.2693	0.0253706
3450201	FAM65B	-0.501037	0.00252547		2760452	RPS29	0.473014	0.035628							2070039	INSIG2	-0.862961	5.69e-05		3710647	MXD4	0.551998	0.030817		4890068	MAP3K11	0.318573	0.0253706
650349	RPS28	-0.751298	0.00252547		6330170	CHKA	0.338879	0.035628							5420441	TNFSF9	-0.445776	5.75e-05		5420441	TNFSF9	-0.304181	0.030817		130255	CSNK2A1	-0.370339	0.029862
4280735	CASP9	0.483776	0.00255679		1660047	SNX29	-0.290811	0.035628							7320484	LOC678655	-0.500379	5.84e-05		6280360	SPG7	0.408052	0.030817		70349	LOC646819	0.590269	0.029862
70349	LOC646819	-0.651549	0.00257587		6980092	PHF23	-0.34328	0.035628							2360630	FDFT1	-0.737642	6.12e-05		7320187	DCTN3	0.377028	0.030817		3780692	LOC729484	0.498443	0.029862
2070451	PAQR8	-0.546264	0.00268737		4860379	C5ORF21	0.294828	0.0358005							6560286	LOC649856	-0.71772	6.56e-05		6400138	PRMT1	-0.359519	0.0313632		4210431	SRP19	0.394516	0.029862
6760110	FANCL	0.425049	0.00268737		4210088	CKS1B	0.383298	0.0367212							4050121	ICA1	-0.656844	6.82e-05		2350068	WDR12	-0.349276	0.0313632		2760564	LOC389322	-0.456686	0.029862
4480674	NHLRC2	0.420607	0.00268737		3930452	CDC2L6	0.456233	0.0367212							4640041	CLK3	-0.828021	7.15e-05		3180600	PNPO	-0.3441	0.0313632		4230520	DNCL1	0.380783	0.029862
3930379	P2RY11	0.651009	0.00268737		1090433	RNF41	0.266778	0.0367212							6660768	IRF2BP2	-0.579892	7.2e-05		6980100	VARS	-0.434288	0.0313632		4250133	LOC100129379	1.01498	0.029862
4390113	UNC84A	0.407645	0.00268737		3710647	MXD4	0.479223	0.0367212							730577	CPXM1	-0.547829	7.32e-05		5080458	SAMM50	-0.302224	0.0322712		2810730	PPHLN1	-0.470356	0.03056
2640142	C17ORF97	-0.432381	0.00268737		4760014	SLC19A1	-0.424644	0.0367212							5390161	DUSP5	-0.637724	7.54e-05		5550612	BRP44	0.323753	0.0322712		7210400	STEAP1	-0.349064	0.0320704
4830541	HBE1	0.480727	0.00268737		4200162	CIRH1A	-0.332651	0.0367212							5050707	ANGPTL6	-0.527128	7.58e-05		4860064	DDX19B	-0.458358	0.0322712		3850438	C11ORF49	-0.240512	0.0320704
6770719	FOXO1	-0.366987	0.00270383		1090594	RNF146	0.229885	0.0367212							6250100	CSNK1E	-0.450066	8.33e-05		1500703	DENND2D	0.569678	0.0331821		1470475	SECISBP2	-0.23817	0.0320704
2100735	ATF2	0.326516	0.00270383		1850524	C10ORF32	0.422324	0.0367212							5340332	LOC729101	0.364537	9.19e-05		6980156	CIAO1	0.486829	0.0331821		6770300	LOC649009	-0.254845	0.0326271
3780167	ZNF200	0.291418	0.00276138		5690170	LOC152217	-0.27892	0.0373751							5220491	VGLL4	-0.522736	9.63e-05		3060703	LOC81691	-0.317307	0.0331821		6660768	IRF2BP2	-0.395694	0.0328677
2640184	ZBTB5	0.257379	0.00276138		1070300	OGT	-0.422119	0.037533							7100300	ZNF200	0.389932	0.000101178		1050079	TPK1	0.350885	0.0331821		2260131	PLCG1	0.349526	0.0328677
3850722	TMEM185B	-0.437862	0.00276138		160279	SLC15A4	-0.556571	0.037533							7050068	SQLE	-0.642809	0.000101178		1850681	EIF6	-0.392947	0.0331821		6350440	LOC100131572	0.785875	0.0333517
3990731	PTPN2	0.391024	0.00276138		4150086	ATAD3A	-0.350084	0.037533							7150661	HK2	-0.85082	0.000101178		5700373	TRIP13	-0.23786	0.0331821		4200379	RNU11	0.717995	0.0333517
2350524	GLCE	0.442203	0.00276138		6650465	SLC15A4	-0.53009	0.037533							1570484	ATF5	0.79173	0.000101178		2140026	ZC3H10	0.245666	0.0347438		450164	RAB5C	0.269932	0.0333517
60309	ASB3	0.474342	0.00286511		5720491	LOC728640	0.314114	0.037533							3120086	PDSS1	0.481357	0.000111144		5720491	LOC728640	0.354021	0.0347738		6590674	APTX	0.349592	0.0333517
7320148	ZNF419	0.278815	0.00291943		4490753	LOC644761	0.297565	0.037533							2640192	BNIP3L	-1.22576	0.00011377		1030102	RGS16	-0.427828	0.0350547		830719	AGPAT5	-0.63977	0.0333517
3180564	DBR1	0.307819	0.00291943		4850494	LOC643384	-0.376538	0.0384709							4920601	LOC729666	-0.495038	0.00011377		3520121	RPL28	0.351253	0.0350547		5080524	LBR	-0.785613	0.0333517
3780692	LOC729484	-0.531181	0.00292107		5690181	KIAA1712	0.375538	0.0406679							7040386	EDN1	-0.333859	0.00011377		1430670	SNRNP70	-0.342343	0.0350547		6420524	LOC643873	-0.530845	0.0333517
4210167	CIITA	-0.396019	0.00292107		3420647	FBXO8	0.271756	0.0411103							3140438	GRAMD1A	-0.687771	0.000124502		6020093	SARS	-0.396438	0.0350547		3440670	LOC402251	-0.686027	0.0333517
4890079	LOC400214	-0.218196	0.00292107		2640142	C17ORF97	-0.333539	0.0424289							4180504	LOC100130387	-0.801808	0.000138408		3290246	IDH3B	-0.395963	0.0351815		270397	LOC100130003	0.716622	0.0333517
6860678	HNRPDL	0.752161	0.00292107		1450072	PIGF	0.304738	0.0460529							3460424	CHKA	0.606571	0.000139833		1820538	RDBP	-0.405545	0.0354663		6550593	RPL38	0.535475	0.0333517
4040162	MEF2C	-0.458178	0.00292107		7380167	C21ORF69	-0.298526	0.0460529							650167	C19ORF54	-0.658627	0.000152918		1400446	PLIN2	-0.402429	0.0359675		4570301	LOC100130775	1.05264	0.0337939
3610398	MMACHC	-0.566724	0.00303499		4150278	DUSP14	0.319815	0.0462993							6280504	LOC100008589	-1.06991	0.000157909		4780047	DYNLRB1	0.239778	0.0359675		990193	SF3B4	0.38299	0.0338109
4780086	CRK	0.419241	0.00311512		2810162	LAT2	-0.447461	0.0465955							4220731	P4HA1	-0.838739	0.00016573		3460022	HSPC157	0.33472	0.035989		4480356	LOC644928	0.923624	0.0338544
3130273	LOC100128423	-0.485872	0.00311512		5870746	PPP2R5A	0.411693	0.0469891							7560301	LANCL2	0.399878	0.00016573		6900215	GTF2H5	0.474799	0.035989		3120519	SYPL1	-0.352282	0.0338968
6380681	C19ORF12	0.331279	0.00311512		3450681	PPM1B	0.329039	0.0469924							2140128	SCD	-0.843369	0.000169683		6770300	LOC649009	-0.245637	0.0375928		160537	FVT1	-0.343971	0.0338968
3130576	CHIC2	0.494769	0.00311512		380594	ZFYVE21	0.225828	0.0475839							20129	CD52	-0.643395	0.000171581		520196	GNL2	-0.366069	0.0375928		3130092	ATP1B3	-0.534514	0.0338968
4640484	CNOT8	0.31268	0.00311512		5290672	ACYP2	0.238226	0.047843							2680278	FAM111A	0.380298	0.000191732		3850189	RNU4-2	0.315422	0.0375928		6650228	LOC652489	-0.456711	0.0338968
7320722	LOC727984	-0.459961	0.00311512		10161	MOBKL2A	-0.451944	0.047843							5340132	TWF2	-0.50821	0.000191732		7210273	ITGB4BP	-0.429275	0.0377822		610014	HIST1H4K	0.775695	0.0338968
510471	FAM175B	0.397452	0.00311512		2000608	INTS2	0.20979	0.047843							4590370	SLC2A1	-0.487979	0.000191732		5690279	FARS2	-0.310358	0.0388634		2120114	DYRK1A	-0.410299	0.0338968
7040148	WDR47	0.377466	0.00311512		4830541	HBE1	0.36141	0.047843							4010041	MPI	-0.435231	0.00019174		1820706	SFXN4	-0.28345	0.0405503		6900048	LOC648210	-0.551797	0.0338968
1260164	FBXO21	0.340503	0.00327299		4250670	SLC43A3	-0.408896	0.047843							730020	ARMC7	0.365625	0.000194454		1470092	FBXL6	-0.398147	0.0406345		3290224	IRF2BP2	-0.453925	0.0338968
5550113	LOC729340	-0.541562	0.00337195		2370328	TRIM68	0.316975	0.047843							3130609	INPP5D	-0.552084	0.000219957		7610187	ATF4	-0.383836	0.0421421		1230600	LOC651064	0.777256	0.0338968
1090433	RNF41	0.316484	0.00337195		2340673	PTPRE	-0.330751	0.0479376							2340626	TFB1M	-0.673237	0.000223758		3940411	MGC16169	0.346989	0.0429		3890349	HIST1H4C	0.483473	0.0338968
6760474	SEC22A	0.293141	0.00337195		6770026	AURKB	0.324348	0.0479376							4780196	CD300A	-0.673642	0.000223758		6560041	IMP4	-0.376431	0.0450787		3940292	GATM	-0.478049	0.0338968
7150189	PHF17	-0.322055	0.00337195		3990731	PTPN2	0.295376	0.0481913							4730369	BTG1	-1.01819	0.000223758		580369	NDUFS4	0.451091	0.0463602		1170500	LOC402112	-0.410496	0.0338968
6450470	STX5	0.495601	0.00337195		2690402	ABHD6	-0.371736	0.0481913							5310181	C17ORF68	-0.6205	0.000223758		2970026	ZNF622	-0.332252	0.0463602		830484	LOC441377	0.695816	0.0338968
6270646	MYC	-0.544084	0.00337195		7200270	CHEK1	0.259	0.0481913							3170451	NUDT18	-0.580779	0.000223758		2000064	CTPS2	0.281236	0.0463602		2850592	LOC728937	0.550744	0.0338968
2340372	MRFAP1	0.362833	0.00337195		6100382	RTKN	-0.322905	0.0487923							2940291	QPRT	-0.993047	0.000223758		5420242	HIST1H4I	0.249634	0.0464792		4670327	FBXO7	-0.469577	0.0338968
670279	ZNF485	-0.28066	0.00337195												6400465	PTPN6	-1.16378	0.000223758		990500	AVPI1	-0.357675	0.046807		4570437	LOC643284	0.720371	0.0338968
5310044	NBPF20	0.692981	0.00337195												4060333	VEGFB	-0.645398	0.000227791		4150086	ATAD3A	-0.371093	0.046807		2480576	RHOT1	-0.372839	0.0344304
4730543	SFRS5	0.518253	0.00337195												7150541	ZMIZ2	0.461351	0.000227791		1980288	CTSH	-0.355434	0.046807		6840189	NDUFA2	0.508604	0.0344304
2030736	SEPHS2	-0.541816	0.00337195												6860593	HS.568928	0.375881	0.000229832		6580504	LOC124512	0.312402	0.0473391		4390113	UNC84A	-0.348381	0.0345434
830608	PSMC1	0.566479	0.00337195												380750	LOC644422	0.970656	0.000284241		5390133	LOC401358	0.219431	0.0482571		450397	IFNAR2	0.346031	0.0345434
940653	LOC388076	-0.380194	0.00337195												2230528	MMS19L	-0.538439	0.000287059		4570142	NOC4L	-0.386424	0.0487833		6520446	LOC643033	-0.354778	0.0345434
2030767	CD48	-0.572811	0.00337195												5310358	TIA1	0.578068	0.000295299		290114	EBNA1BP2	-0.399221	0.0489996		6400195	MRPS6	0.238585	0.0345434
7150414	LOC100132291	-0.921455	0.00337195												4480280	BRPF3	0.539808	0.000300226		2490328	LOC731486	-0.425693	0.0489996		7560364	LOC729779	-0.95004	0.0345434
3060010	ANKRD36B	0.298469	0.00337195												3120367	SQLE	-0.738327	0.000300226		1410079	CDC26	0.379429	0.0494198		3440424	LOC653820	-0.558369	0.0345434
5570577	C3ORF38	0.493012	0.00337195												6180019	ITGB1BP1	0.469011	0.000307169		2570544	CCNH	-0.32448	0.0494198		4860703	LOC648695	-0.634059	0.0345434
3610152	LOC728774	-0.593118	0.00337195												3440315	PPP2R3B	-0.331125	0.000308107		70592	VCL	0.465548	0.0494198		3180678	HNRNPH2	-0.460544	0.0345434
2810082	C20ORF111	0.491268	0.00337195												6020661	C12ORF26	0.489503	0.000318887		3420026	FAS	-0.305425	0.0494198		2760041	ZCCHC8	-0.412441	0.0345434
4890437	ZBED5	0.38507	0.00337195												3290224	IRF2BP2	-0.589795	0.000323492		1500603	KIAA0020	-0.419388	0.0494198		3990463	RNU4-1	0.244263	0.0345434
2690402	ABHD6	-0.466015	0.00337195												2810093	LOC285074	-0.502952	0.000335001		5810440	HNRNPAB	-0.284837	0.0494198		6560376	RPS26P11	0.838804	0.0345434
2850273	SAPS3	0.497801	0.00337195												3190148	DDIT4	-1.51724	0.000335569		3400577	EIF2S2	-0.390837	0.0494198		4590521	NDUFA1	0.595406	0.0345434
4760577	CENPA	0.520967	0.00337195												3520278	GALK1	-0.461615	0.000335569							7000463	HNRNPK	-0.404742	0.0345875
7400743	KIAA1618	-0.276163	0.00337195												60524	DENND1A	-0.704636	0.000335569							1450523	ECD	-0.485721	0.0345875
4640639	KHNYN	0.386022	0.00337195												1440020	MVD	-0.81551	0.000335569							650685	LOC390735	0.475854	0.0345875
5220504	CHCHD7	0.403547	0.00337195												6590400	XPO5	0.430922	0.000335569							4640484	CNOT8	-0.274194	0.0349348
2640358	LOC730288	-0.541843	0.00346751												1170338	SCARB1	-0.455571	0.000335569							380056	B3GNT2	-0.50759	0.0352603
450243	HMGXB4	0.34637	0.00346751												4490273	KLHDC5	0.469492	0.000343816							670646	LOC391825	0.419025	0.0352603
160279	SLC15A4	-0.654044	0.00346751												6100768	CYFIP2	-0.680886	0.000352572							1710192	LOC100131609	-0.539379	0.0356589
4730224	LYPLAL1	-0.352642	0.00349532												6280482	NIP7	0.596165	0.000365194							10209	HNRNPA1	-0.89947	0.0374076
3140280	C9ORF6	0.417412	0.00353797												730725	AOF2	-0.421228	0.000368494							4260731	STMN1	-0.560328	0.0374816
6380021	COQ10B	0.361977	0.00353797												6960189	CCDC138	0.400403	0.00037584							7560762	RNF40	0.408388	0.0374816
2650019	FAM53C	0.574165	0.00353797												7160593	PPM1K	-0.550344	0.000387279							6960195	LOC650646	0.772339	0.0374816
6510176	TUBA1B	0.29243	0.00359974												3610088	KIAA1191	0.294132	0.000392204							6270307	LOC644934	0.897402	0.0382714
6450133	ZNF671	0.399245	0.0036417												5960670	ARID3B	-0.435325	0.000398631							6590377	RPS26	0.938475	0.0384308
2710021	LOC730004	-0.448061	0.0036417												1400274	IL32	-0.378313	0.000398631							6560441	XPC	0.317636	0.0384308
4040037	EBI2	-1.23162	0.00369962												4890500	TOR1A	0.494948	0.000399769							4480128	LOC100134273	0.972832	0.0387823
1690711	SNAPC2	0.425856	0.00369962												3460307	TMEM50B	0.448436	0.000424218							4280059	HS.543250	0.486437	0.0387823
450348	GNG10	0.533686	0.00369962												2320402	CCDC24	-0.43226	0.000427003							4260022	PSMG2	-0.339922	0.0387823
50114	DNAJC9	0.550631	0.00372892												3190326	ATG9A	-0.286683	0.000435856							1510608	HS.371609	0.598339	0.0387823
1410653	TERF2IP	0.62095	0.003736												5570242	PFKL	-0.41607	0.000435856							1500541	HS.566332	0.616179	0.0387823
4900332	FOXJ2	0.338158	0.00376775												5310736	FAM162A	-0.329467	0.000436457							3060523	NAMPT	-0.809539	0.0396603
450168	SFRS7	-0.530843	0.00376775												4830427	PPIL5	0.44556	0.000436457							3140162	SAPS1	0.344056	0.0396603
1770678	MRP63	-0.220897	0.00376775												6660307	TMEM187	-0.480324	0.000479692							4180402	LOC644914	0.391669	0.0396603
6380324	CKAP2L	0.553515	0.00378113												4590593	YAF2	-0.370916	0.000479692							3840053	UGP2	0.238664	0.0396603
1470435	LOC642738	-0.451596	0.00378113												730010	ADPRHL2	-0.43153	0.000489405							7210544	LOC100133328	0.934857	0.0396603
2340673	PTPRE	-0.401143	0.00381268												620092	ATP6V0A2	0.425669	0.000532123							5220438	C20ORF52	0.962919	0.0396603
5490356	NXF1	0.564977	0.00389959												150064	ABHD14B	-0.312835	0.000534594							6840746	LOC728823	0.791391	0.0404521
2810504	LOC92659	-0.584102	0.0039272												1820594	HBEGF	-0.369477	0.000534594							3120767	CNIH	-0.417606	0.0410537
3140709	LOC100131196	-0.981745	0.00393884												6560500	C10ORF75	-0.536276	0.000534594							1510131	ERH	-0.290246	0.0424278
670646	LOC391825	-0.449457	0.00396163												4670634	LOC100132394	-1.11951	0.000534594							4540328	RNF220	-0.314222	0.0427576
670326	ABI2	0.27216	0.00396163												6020152	SH3KBP1	-0.672119	0.000534594							1230022	LOC642817	-0.561795	0.0427576
3130523	KIAA2010	0.460555	0.00396163												3420195	ATPBD1B	0.415431	0.000543709							6220441	CISD1	0.570149	0.0428817
7000056	LOC650739	-0.508863	0.00396163												1010253	NT5C2	0.409855	0.0005471							4560246	ATP5I	0.789905	0.0431588
1070292	GPSM2	0.589921	0.00396163												2640735	BHLHB2	-0.87575	0.000565587							3930358	SRP9	-0.49388	0.0431588
4290072	SERTAD1	0.769057	0.00396163												6350446	TSC22D3	-1.65713	0.000585171							6450553	RPS16	-0.316139	0.0432344
4810520	TRIB1	-0.791553	0.00396163												1710630	ST6GAL1	-0.663339	0.000590925							4730743	TCEB2	0.684774	0.0432344
6620161	SPIB	-0.293606	0.00398555												2350333	TEX2	0.343525	0.00059585							1660451	PAPD1	-0.457284	0.0432344
7000373	RPL31P10	-0.653718	0.00398555												7150176	MAT2A	0.696582	0.00059585							3450722	LOC644033	0.431991	0.0432344
5260360	LOC100131801	-1.09177	0.00398765												3060192	GINS3	0.51987	0.00059585							1820093	HNRPA1P4	-0.39864	0.0432344
7160274	TXNDC12	0.401407	0.00398765												4150593	SARM1	0.354397	0.00059585							6380187	C21ORF57	0.372372	0.0432344
460736	LOC728428	-0.734102	0.00398765												5490431	SAT1	-1.20099	0.000601482							6250576	MRPL21	0.37731	0.0432344
7330326	WDR42A	0.305093	0.00398765												4390053	LOC728809	1.08328	0.000601482							6560075	TRIM21	0.277436	0.0432344
6650465	SLC15A4	-0.604215	0.00398765												4670092	TRAP1	-0.406868	0.000621558							3170593	PTPRA	-0.313764	0.0432649
670609	RAB2B	0.626373	0.00398765												4390450	SGK	-0.7601	0.000624038							4250563	PUM2	-0.297905	0.0432649
6860747	THNSL1	-0.316267	0.00400129												6860202	TKT	-0.405641	0.000641606							5290220	LOC100129599	0.932835	0.0432649
6250703	LOC729684	-0.455162	0.00400129												2570523	ARL2BP	0.53745	0.000644047							6620689	MTHFD2	-0.681956	0.0432649
3450039	C3ORF38	0.347005	0.00400129												4280113	NFKBIA	0.76799	0.000652846							6510176	TUBA1B	-0.253543	0.0432649
6550600	MYC	-0.535391	0.0040124												3610112	RAB11FIP3	0.547116	0.0006736							620538	ROMO1	1.0175	0.0432649
3390390	SEC61B	-0.549967	0.0040124												2030148	WDR54	-0.745353	0.000710341							7040184	CCDC34	0.631461	0.0432649
4670241	SYF2	0.366351	0.0040124												5220482	CA11	-0.287077	0.000733206							6130390	RPL26L1	0.324368	0.0438506
4920747	ZNF823	0.424154	0.0040124												4570670	RRAS	-0.523393	0.000748804							4050280	LOC100134540	0.508948	0.0438506
6760543	UBAP1	0.372634	0.00404045												4860114	CXCR7	-1.12825	0.000750424							6510246	LOC648210	-0.517011	0.0439897
1570056	MYO5A	-0.346907	0.0040873												160731	SHISA5	-0.406605	0.00075442							290370	LOC100130070	0.941035	0.0440716
3060408	LOC645231	-0.552173	0.00411003												5130202	CCDC25	-0.43444	0.000766985							7610497	LOC441114	0.30056	0.0454075
1240554	TNFRSF17	-0.691157	0.00417284												7380021	CLK3	-0.426127	0.000785541							4760754	LOC100132528	-0.755201	0.045424
7380167	C21ORF69	-0.345896	0.00422849												2630347	LOC100134364	-0.922446	0.000792217							1340754	LOC100131675	0.49228	0.0454869
5870746	PPP2R5A	0.479605	0.00422849												520678	CD53	-0.540129	0.000792217							4540441	LOC641768	0.710069	0.0459964
5820608	ZC3H4	-0.492425	0.00424901												6770376	NSMAF	0.418863	0.000797587							3400138	CASC4	-0.232366	0.046333
3930358	SRP9	0.540368	0.00424901												5820056	RDM1	-0.771886	0.000798212							5390037	LOC653226	-0.625585	0.046333
290739	DNASE1L3	-0.716475	0.00426414												2450452	SLC9A3R1	-0.340674	0.000815662							7100471	TSTD1	0.317808	0.046333
5310332	LCMT2	-0.49068	0.00426414												6270301	RAB33A	-0.730172	0.000815662							5890730	RPS26L	0.823912	0.046333
940280	CTNNBL1	0.391275	0.00426414												6330242	OGFOD1	0.463736	0.000815662							7150750	LOC391655	0.356495	0.046333
4850497	NXF1	0.568227	0.00426414												4810520	TRIB1	-0.8887	0.000815662							6960373	LOC644191	0.811413	0.046333
4390300	TOB1	0.733916	0.00426414												1050240	POLD4	-0.35033	0.000815662							2120286	POLE4	0.391693	0.046333
5690170	LOC152217	-0.309603	0.00426414												3420128	AP3M2	-0.514701	0.000815662							7000692	MRPL52	0.323344	0.0471289
4760014	SLC19A1	-0.468201	0.00426414												5340382	BAT3	-0.460258	0.000817599							620543	SLC4A7	0.253596	0.0480808
4180110	RPL37A	-0.364032	0.00426414												4070379	PCYT2	-0.5023	0.000818415							7160475	C6ORF160	0.696237	0.0484474
6760719	EMILIN1	-0.531555	0.00426414												3180609	LOC100008588	-1.8431	0.00084204							1770609	RPL7L1	-0.318765	0.0484474
3460424	CHKA	0.433148	0.00427265												7330097	ADARB1	-0.412048	0.000842872							7550259	LOC728831	0.377072	0.0484474
5390037	LOC653226	0.694705	0.00441695												2810296	BCKDHA	-0.764037	0.000858502							4040343	LOC100129673	0.589116	0.048496
2450563	FNIP1	0.461248	0.00441695												290112	PRPSAP2	-0.488569	0.000861805							4830189	LOC100131160	0.494202	0.048496
6450553	RPS16	0.342926	0.00441695												6550288	KTELC1	0.552542	0.000861805							1470435	LOC642738	0.385633	0.0489021
5960358	PELO	0.346118	0.00441695												6620768	MVK	-0.415159	0.000873495							5890291	NUP50	-0.213702	0.0489021
2750066	LOC100132499	-0.878073	0.00441695												6560156	DUSP3	-0.618829	0.000873495							7100066	POLR2G	0.244144	0.0489021
10551	C14ORF102	-0.633355	0.00441695												3400598	WIPI1	-0.299145	0.000873495							4200196	TNFAIP8	-0.510934	0.0489021
5270112	HMGCS1	-0.783648	0.00441918												5490546	SLC30A1	0.349245	0.000878318							4730674	SKP2	-0.389962	0.0489021
1400673	CDCA5	0.410741	0.00441918												60470	STX11	-0.420765	0.000889813							580161	SNORD3C	0.760003	0.049155
4570437	LOC643284	-0.728964	0.00441918												770167	CD79B	-0.440957	0.000891644							450382	LOC441073	0.39453	0.0492351
60634	FAM18B	0.284306	0.00441918												4220239	TOP1MT	-0.457436	0.000891716							4250068	LOC729798	0.408241	0.0492351
5560594	TXNDC17	-0.659396	0.00443036												6510044	TPRKB	0.327205	0.000898781							6510360	C1ORF97	0.310469	0.049571
6420500	MGAT3	-0.372578	0.00455731												2970685	CLK3	-0.632905	0.000908169							7650431	SLC39A6	-0.30377	0.0498833
1580184	GRAP2	-0.583624	0.00455731												430192	PDSS1	0.359787	0.000908169							4610189	HERPUD1	-0.474839	0.0498833
2570471	SPTLC1	0.375092	0.00455731												6590253	ALDOA	-0.603946	0.000911157							620338	PBRM1	-0.332791	0.0498833
3130494	WDR20	0.409655	0.00455731												2850619	VGF	0.426181	0.000938021
7330338	DEPDC1B	0.406218	0.00461547												6400647	EHD4	-0.511751	0.000940395
520040	AKIRIN1	0.395749	0.00465017												4200176	FCGRT	-0.405554	0.000947918
5670673	ARRB1	-0.304306	0.00465017												5390561	UNC50	0.314153	0.000947918
4880554	SALL2	-0.262001	0.00465017												6280685	PEX11A	-0.375142	0.000947918
3830626	LOC100133773	-0.65426	0.00474932												1440754	OPRL1	-0.356769	0.000947918
990356	TRIM33	0.279657	0.00474932												1410209	SGK1	-0.732871	0.000947918
520639	TIGD5	-0.760407	0.00474932												1570224	CHRNA5	0.361408	0.000947918
940435	TRIM8	-0.347804	0.00474932												6110575	FAIM	0.371697	0.000947918
1030324	ZFP161	0.417582	0.00474932												4280343	COASY	-0.27302	0.000947918
6550196	CRK	0.342782	0.00474932												7560092	TMEM126A	0.510205	0.000951325
4860553	INTS12	0.35282	0.00474932												4060041	MYST1	-0.506427	0.000967627
6290142	LOC100008589	-0.736817	0.00474932												5360376	LAPTM5	-0.6736	0.000972961
2490288	ARRB1	-0.38147	0.00474932												3390343	SREBF1	-0.615972	0.000972961
360753	MKRN2	0.383325	0.00474932												620240	ABR	0.395776	0.00097399
3780047	GBP6	-0.384671	0.00474932												7610097	SETMAR	0.507019	0.00100417
6280446	LOC642989	-0.685915	0.00474932												6110451	SNX25	-0.607984	0.00100434
6130390	RPL26L1	-0.348818	0.00474932												1190670	SPAG4	-0.518744	0.00100434
7330546	MED8	0.249198	0.00474932												990193	SF3B4	0.425834	0.00101591
4610681	LOC653658	-0.768465	0.00483002												3940292	GATM	-0.540557	0.0010205
4590138	NME2	-0.45107	0.00497461												510441	HIST1H3G	-0.935204	0.0010205
4230327	STK35	0.24214	0.00503802												1070253	FAM105B	0.271388	0.00103851
3450427	MED19	0.390442	0.00506594												4200541	FAM113B	-0.849502	0.00103851
1940326	CSRNP2	0.300604	0.00506594												2140403	C8ORF76	0.417804	0.00103851
520754	CSTF1	0.470976	0.00510198												2470070	TBL1X	-0.695825	0.00104627
2940398	CDCA2	0.469634	0.00510198												6110253	SUMF2	-0.605724	0.00105312
150242	LOC730004	-0.592044	0.00512269												1770703	VKORC1	-0.382494	0.00106526
6400603	PVRIG	-0.595535	0.00512269												5050735	TMEM62	0.36915	0.00110077
3460056	C1ORF57	-0.375777	0.00512269												4120707	COL4A3BP	-0.443192	0.0011346
780722	TMSB4X	-0.48467	0.00512269												6770438	HIST1H1B	-0.360972	0.00113494
4540441	LOC641768	-0.758864	0.00534422												6370494	EIF2B4	0.388723	0.0011955
2710025	TM2D3	0.321424	0.00535237												4230520	DNCL1	0.399632	0.0011955
6270301	RAB33A	-0.60798	0.00538709												580435	POLD2	-0.241376	0.0011955
1230594	MEOX1	-0.358701	0.00541897												6860392	UGT2B17	-0.48041	0.0011955
2360630	FDFT1	-0.4646	0.00542181												1470626	CD97	-0.242211	0.00123084
50148	LOC645231	-0.288628	0.00542529												5390220	S100A9	-0.719001	0.00123084
6020754	LOC728484	-0.496578	0.00542972												360735	PGK1	-0.555395	0.0012801
5310079	SETBP1	-0.218285	0.00542972												2630364	FAM120AOS	0.348757	0.00130626
430368	ZNF211	0.337495	0.00542972												2190563	BRD9	0.381468	0.00130626
650685	LOC390735	-0.471877	0.00550371												6040037	CDC14B	-0.292337	0.00134323
7550259	LOC728831	-0.404971	0.00556432												610164	FYN	-0.300124	0.00134528
6100767	ADIPOR1	0.477012	0.00556432												3060379	SEC14L1	-0.325028	0.00134528
7150519	ARNTL	0.20833	0.00562628												5690711	TMEM134	-0.439668	0.00135527
7320743	QRICH1	0.338942	0.00580493												10332	HIPK2	-0.454077	0.00136297
2940168	SNRPG	-0.550124	0.00584234												2600136	LOC143666	-0.347131	0.00136297
5870754	LOC100132418	0.247097	0.00586098												3060703	LOC81691	-0.334705	0.00136297
4050377	LOC648622	-0.881205	0.00586098												7050600	RARA	-0.605202	0.00137495
5090731	CRIPT	0.331877	0.00586098												610689	AIP	-0.400161	0.00137495
990615	MTCP1	-0.454582	0.00593131												10161	MOBKL2A	-0.566227	0.00137495
580026	FAM86A	-0.237472	0.00596414												1440037	BID	0.480476	0.00139517
1010682	ARIH2	0.272483	0.00597368												4050437	PTS	0.52984	0.00140034
6420646	BZRAP1	0.312242	0.00601908												6520241	FAM116B	-0.62177	0.00143197
2190687	ZNF434	0.306068	0.00604999												1260717	HIST2H3D	-0.403111	0.00143837
4780196	CD300A	-0.474865	0.00612373												2900768	CLCN6	-0.387565	0.00144512
4050280	LOC100134540	-0.527551	0.00612373												3420523	RHBDF2	-0.362172	0.00146789
2230167	LOC653773	-0.548955	0.00632731												4890408	PMM1	-0.632228	0.00146789
5860463	NEK6	-0.326695	0.00651411												2810246	LBH	-0.496623	0.00146789
7550608	TMEM9B	0.324735	0.00651411												6590661	MED22	0.417412	0.00146789
7100471	TSTD1	-0.330973	0.00653429												870338	EGR1	-0.450572	0.00146887
3610088	KIAA1191	0.218869	0.00659408												1050050	C9ORF45	-0.298478	0.00146887
150750	LOC347292	-0.689955	0.00659408												4390446	MGC3731	0.520285	0.00146887
5810201	ZNF593	-0.69447	0.00659408												450424	CXCR7	-1.08297	0.00146887
5690725	TMEM70	-0.585185	0.00660286												4880408	SEMA4D	-0.28783	0.0014877
6450010	LOC100129952	-0.581373	0.00660636												2640224	VEGFA	-0.365679	0.0014877
7040369	MSI2	-0.247767	0.00663741												5220347	BCKDK	-0.524119	0.0014883
460719	IP6K2	0.340531	0.00663741												1240300	ENO3	-0.522934	0.00150186
4490520	EBI2	-1.1214	0.00667472												2190414	ACACA	-0.563277	0.00151604
4220180	WDR68	0.383035	0.00667905												4810187	STAT1	0.391343	0.00152626
5220678	LRRC33	-0.411512	0.00675689												1570184	KCNN3	-0.246696	0.00155068
730020	ARMC7	0.249979	0.00684665												2120689	UBXN6	-0.321779	0.00155068
2970575	CCL4L2	-0.419603	0.00685389												50274	MRFAP1L1	0.401512	0.00156768
3180424	PYCRL	-0.23654	0.00689576												2030324	SGK1	-0.59136	0.00156805
5420133	LOC729301	-0.491234	0.00689576												6370288	C17ORF68	-0.399478	0.00157032
2000392	RPAP3	0.4224	0.00689576												1400446	PLIN2	-0.424483	0.00161387
6860768	RAE1	0.367107	0.00689576												3440754	IL32	-0.69182	0.00165699
3370246	IP6K2	0.431685	0.00698333												2260010	RIT1	-0.428045	0.00165699
6650189	PEX5	-0.337673	0.00708644												1410010	PDLIM1	-0.566202	0.00165699
650519	TMBIM6	0.519916	0.00712504												4540241	C5ORF32	-0.659917	0.00165699
3370273	SGPL1	0.247748	0.00714007												3800168	SLC2A3	-0.893326	0.00165699
870176	TFG	0.350135	0.00714218												1980403	ZNF395	-0.524249	0.0016658
4900279	GMEB1	0.26162	0.00718344												3180019	NEIL2	-0.246491	0.00166657
4180441	NDUFA4	-0.506577	0.00718344												4860681	GUCY1A3	0.31024	0.00173951
6100082	LOC100132425	-0.432695	0.00718344												7200270	CHEK1	0.316914	0.00175475
4150017	PAQR7	-0.337943	0.00718344												5490608	SELS	0.378136	0.0017864
6520215	ANXA1	-0.646243	0.00718344												4850519	DHX29	0.511463	0.00183012
4250133	LOC100129379	-0.894249	0.00718344												1170170	STC2	-0.743153	0.00183012
6980092	PHF23	-0.341005	0.00723706												2640114	NECAP1	0.227486	0.00183903
2750220	LOC728533	0.403251	0.00724057												6180408	NOSIP	0.396366	0.00185975
7150241	MDM1	0.208118	0.00724057												4280133	UFM1	0.42518	0.00186692
1500706	SMCR7L	0.425336	0.00729638												7150253	PPM1M	-0.644914	0.00186772
270133	C1ORF128	0.446201	0.00729638												3400397	EML3	-0.538583	0.00186772
5810050	ANKRD36	0.251304	0.00736253												990288	FHL2	0.41839	0.00186772
4760458	UBTD2	0.430041	0.00736253												770221	C20ORF177	0.439804	0.0018991
7200037	SFRS4	0.318958	0.0073798												5860575	HIST2H3A	-0.500673	0.0018991
3800309	EIF4H	0.387196	0.00739432												650040	PILRA	0.381287	0.0018991
2490379	RPL34	-0.394089	0.00742102												6020255	EGR2	-0.254172	0.0018991
5090747	FLJ12949	-0.251937	0.00744045												5260612	TRIM25	0.384366	0.0018991
3610475	LOC402057	-0.466198	0.0074632												1450452	TTPAL	0.375206	0.00193543
5390220	S100A9	-0.600676	0.00746827												4670102	EGLN1	-0.525464	0.00194319
4830189	LOC100131160	-0.506648	0.00746827												3800474	ZWINT	0.475603	0.00194391
6550593	RPL38	-0.484269	0.00747978												3390639	LOC732165	-0.337792	0.00194391
580367	LOC440487	-0.441255	0.00747978												2690224	ISG20L2	0.643919	0.00197786
10379	ST6GALNAC4	-0.313372	0.00747978												3370138	CD40	0.45077	0.00200159
4180402	LOC644914	-0.380418	0.00748372												4040022	CD86	0.410809	0.00200159
770674	LOC731950	0.297792	0.00751771												5860348	SC4MOL	-0.659323	0.00200159
2370193	RPS15A	-0.520391	0.00755709												2750189	UPF2	0.456336	0.00200159
2810605	ZNF266	0.261456	0.00763039												5900544	C5ORF5	0.322606	0.00200159
4590646	C8ORF41	0.406643	0.00763039												1070215	CAV1	-0.682928	0.00202687
4200601	TMEM48	0.352868	0.00763039												4050717	MYOM2	-0.362223	0.00207904
5220438	C20ORF52	-0.932117	0.00772713												2450435	HS.568741	-0.804079	0.00207904
7000386	SEC22C	0.342459	0.00776928												990735	RNF149	-0.472332	0.00209557
3930707	LOC346950	-0.690001	0.00776928												1400341	ACY1	-0.462827	0.0020963
6770619	GLO1	0.456394	0.00776928												1940162	GBP2	-0.493816	0.00213806
7200333	RALY	0.311605	0.00778179												2640670	IDI1	-0.461524	0.0021624
840739	LOC100132496	-0.400261	0.00787349												7400433	BCHE	-0.356798	0.0021624
6420603	LOC730255	-0.548424	0.00787349												1500390	C21ORF56	-0.50413	0.0021624
5820020	PRDX3	0.30542	0.00787886												3940041	SIRPG	-0.904114	0.00216625
5080376	LOC202227	-0.322528	0.00787886												2450427	NKG7	-0.815088	0.00217533
4780477	LOC100133329	-0.772257	0.00787886												10201	URG4	0.301001	0.00217533
1570575	STRN3	0.453558	0.00787886												1440612	BZW2	-0.370072	0.00219611
6180543	GK5	0.297193	0.00787886												1770168	SUSD3	-0.645498	0.0022361
6960735	UQCRH	-0.445821	0.00787886												3060110	SFRS6	0.678999	0.00227596
7050619	LRRFIP2	0.336928	0.0078893												3170491	PDIA5	-0.293282	0.00227596
5340059	LRRC58	0.597985	0.0079875												4760059	CNBP	-0.392168	0.00227596
2320386	LOC728175	-0.396455	0.00799367												6350632	TSC22D3	-1.39305	0.00227596
2690458	EXO1	0.503249	0.00801714												5690592	TLE6	-0.521183	0.00231189
940445	UBR3	0.307396	0.00801714												7150152	PTPLAD1	0.536198	0.00233038
2370328	TRIM68	0.331705	0.00801714												1470465	DUSP16	-0.553469	0.00233038
5810632	C22ORF28	0.265421	0.00801714												4150187	HHLA2	-0.339642	0.00233038
5390324	DNAJC30	-0.223391	0.00803204												6510553	ARID3A	-0.374018	0.00233038
1400743	C12ORF48	0.355836	0.00803204												1510270	SIRT5	-0.391758	0.00234622
520017	PAPD5	0.580417	0.00803204												7610202	C1ORF66	-0.303455	0.00234647
3990241	LOC654191	-0.304749	0.00803443												4260253	OBFC2A	0.356486	0.0023672
4230121	RPS26L	-0.701949	0.00812089												5420450	UGT2B7	-0.584668	0.00237071
7160475	C6ORF160	-0.698289	0.00826345												1010754	CD22	-0.426687	0.00237071
6350440	LOC100131572	-0.689447	0.00831357												3440446	C9ORF156	0.249346	0.00237071
730343	CCDC93	0.343843	0.00834769												4570725	LOC653604	-0.722051	0.0023716
6280273	LOC729102	0.336956	0.00837699												1500647	SYF2	-0.307744	0.00241355
2810328	RBM12	-0.419843	0.00842693												4730184	FAM82A2	0.347102	0.00242281
3850600	PCBD1	-0.401851	0.0084484												990167	C1ORF52	0.493271	0.00242893
10373	LOC729510	-0.274864	0.0084484												2030093	PKM2	-0.537591	0.00243538
2570091	PHF19	-0.320823	0.0084484												2710152	ODF3B	-0.26013	0.00243538
450411	LOC284230	-0.693225	0.00845996												1190626	ZMYND11	0.439434	0.00243538
1440736	LDLR	-0.539599	0.00845996												6560291	FAR2	0.258159	0.00243538
1510180	LOC100130178	-0.7183	0.00845996												2940343	XPO4	0.355508	0.00244006
6330408	LOC388339	-0.600767	0.00845996												130519	STAT2	-0.447576	0.00245905
7210594	ZNF650	0.27068	0.00845996												1230187	CSNK1E	-0.494005	0.00245924
2350564	UGT2B17	-0.249836	0.00845996												6860452	PDCD2	-0.394206	0.00245924
5080241	LOC100130802	-0.428647	0.00845996												2680450	HIST1H1D	-0.292482	0.00246612
3390170	LOC648771	-0.314793	0.00845996												4180494	ITGAL	-0.469367	0.00246612
7650220	LOC643007	-0.891592	0.00852149												7330753	ACAT2	-0.66873	0.00246612
2630673	ASF1B	0.463795	0.0085533												50402	ENO2	-0.569803	0.00249051
6900674	ANKRD10	0.386692	0.00855983												7380767	CHST4	-0.363545	0.00249786
4200451	CDC25C	0.313649	0.00871459												3450195	MYO1G	-0.508781	0.00250841
2680703	SENP5	0.258787	0.00878712												1660632	ZNF207	0.485584	0.00251746
4390202	CXCR3	-0.392265	0.00880639												6840577	KPNB1	0.549867	0.00252263
1190064	UGT2B7	-0.468126	0.00885239												4220064	GPI	-0.509018	0.00253498
1430402	NUP85	0.30633	0.00892541												3710068	WARS	-0.692426	0.00255603
1050386	SMUG1	-0.392425	0.00892541												6330538	MAD2L1BP	0.367279	0.00255603
2120079	EIF2AK2	-0.287037	0.00892541												2760102	ANKMY1	-0.295012	0.00255603
5890450	ATP6V1E1	0.371895	0.0089638												6250646	SLC27A5	-0.532945	0.00255603
50487	BUD13	0.298817	0.00903911												1690709	UBE3C	0.303794	0.00255976
7330270	ADNP2	0.364653	0.00910308												3990379	ITGB7	-0.428893	0.00259511
1300398	CGGBP1	0.31636	0.00914587												4120341	ITGAE	0.466636	0.00259511
580170	LOC100131387	-0.691727	0.00914587												1260086	ID2	0.507574	0.00259511
6620328	C18ORF20	-0.446926	0.00914587												3310228	C11ORF67	0.247262	0.00259511
3930296	EIF1AX	-0.424037	0.00918646												4610674	BTN3A2	-0.433789	0.00259553
2190113	LAMA1	-0.39581	0.00925931												5890156	HNRPUL1	-0.317608	0.00263334
1820019	PIAS1	0.426179	0.0092716												2680390	FLJ35767	-1.17731	0.00263334
5420400	FLJ39827	-0.358175	0.00928585												4890437	ZBED5	0.353286	0.00269693
1090497	CREG1	0.369783	0.00928585												6020719	RAB23	0.46878	0.00271494
940577	CSNK1G1	0.41334	0.00928585												5290678	FLJ20021	-0.21951	0.00272875
6580332	RNF103	0.281526	0.00928585												6550196	CRK	0.341815	0.00273996
4570274	LOC100134571	0.238778	0.00929839												1450192	CENPM	0.333241	0.00273996
5080010	LOC401431	-0.221027	0.00933747												7550333	PACSIN2	-0.343011	0.00273996
4260292	SAP130	0.287626	0.00933747												3850692	KLF2	-0.519879	0.00273996
5960156	MOBK1B	0.390623	0.00941252												2350564	UGT2B17	-0.275118	0.00274182
270397	LOC100130003	-0.619012	0.00951889												4200100	COX15	-0.323144	0.00274182
1230196	AHCTF1	-0.382229	0.00951889												780240	C12ORF24	-0.49502	0.00274254
3830671	MRPS21	-0.470838	0.00951889												4290544	SNRPD3	0.507043	0.00274254
3450681	PPM1B	0.330338	0.00951889												2710575	CD69	-0.633877	0.00274254
6770026	AURKB	0.329761	0.00951889												6560484	VPS41	0.376206	0.00274254
5340653	LOC147727	-0.411986	0.00953981												2000224	FAM89B	0.565876	0.0027476
6760255	MNT	-0.258489	0.00953981												4070736	TAGLN2	-0.566816	0.0027476
1190482	LOC647081	0.399535	0.00953981												1010035	NLRP3	-0.754413	0.00277004
540446	TIMM8B	-0.451412	0.00953981												6180465	SLC2A6	0.622715	0.00277004
1510131	ERH	0.27182	0.00953981												5670037	MUTYH	-0.393801	0.00277004
2230681	CCDC5	0.45652	0.00962011												110347	PDK3	-0.471759	0.00277004
20403	TOR1AIP1	0.293039	0.00962011												3800431	RCOR3	0.376722	0.00277119
5080603	ACTL6A	0.354409	0.00962011												2650598	CYP4V2	0.257234	0.00277119
3170468	CSNK1A1	0.401865	0.00962011												5260537	YEATS2	-0.488193	0.00277119
1410333	LOC643668	0.468787	0.00962011												6110176	LOC283710	-0.246054	0.00277119
3420523	RHBDF2	-0.293985	0.00962011												1820441	ANGEL2	0.28119	0.00278995
1710437	HS.551847	0.358733	0.00979128												1580224	SIRT5	-0.475946	0.00280392
7560440	ADORA2A	-0.454711	0.00979128												1190634	GAA	-0.22197	0.0028246
3800474	ZWINT	0.399726	0.00979997												10630	IL21R	-0.616648	0.00286877
2510639	CENPE	0.434953	0.00980483												460180	SLC25A12	0.375913	0.00286877
3460307	TMEM50B	0.310588	0.00986884												6330440	MSH5	-0.267889	0.00286877
2490240	PTPRE	-0.341537	0.00986884												10008	RERE	-0.454747	0.00287715
7200431	GABPB2	0.193719	0.00989966												2490730	SF4	0.34006	0.00290611
2970026	ZNF622	0.299292	0.00989966												4900348	TCF3	-0.309224	0.0029237
4900402	LOC651453	-0.298724	0.00989966												70553	FUT11	-0.331369	0.0029237
580471	SNRPE	-0.314936	0.00989966												2570161	TPD52	-0.419843	0.0029237
1070731	UQCRHL	-0.535792	0.00989966												5260632	UBE2D4	0.374958	0.0029237
3370450	BSDC1	0.246738	0.00989966												2120088	ACTR1B	-0.401728	0.00296692
6650603	LOC100131905	-0.869158	0.00989966												1740242	FVT1	-0.45197	0.00299797
4010270	LOC440731	-0.257456	0.00989966												2810010	CCL3L3	-1.13677	0.00300459
6770379	ZMYM5	0.318036	0.00989966												6900600	MFSD5	0.395276	0.00300552
7150750	LOC391655	-0.341643	0.00989966												2480364	DPP7	-0.403829	0.00300552
4640161	C17ORF97	-0.347262	0.00989966												1580678	STS	-0.235334	0.00300639
830484	LOC441377	-0.607558	0.00995618												2750154	ELMO1	-0.658111	0.00302929
3120767	CNIH	0.385274	0.00995618												3850064	PLCXD1	-0.830803	0.0030607
4250068	LOC729798	-0.396768	0.00995618												2630241	ERGIC1	-0.302799	0.0030607
5290220	LOC100129599	-0.876521	0.00995618												780187	C6ORF130	-0.422224	0.0030607
3140056	HDAC1	0.242871	0.00995618												60500	RIOK1	0.358259	0.0030607
3130450	ADK	0.294754	0.00995618												2030292	EDEM1	-0.567501	0.0030607
4230484	UBQLN1	0.325259	0.00996322												7400554	WDR18	-0.352945	0.0030607
2510477	B3GALT6	-0.373028	0.0100763												5820315	CENPH	-0.285551	0.0030607
2190414	ACACA	-0.45485	0.0100763												7210682	ACAP1	-0.341806	0.0030607
7570671	UNKL	0.223299	0.0100763												1470259	EXOC7	0.380376	0.0030607
5670468	EIF5	0.512641	0.0100763												5270280	PA2G4	-0.391399	0.00306666
1990674	NUP50	0.370905	0.0100763												1240504	JMJD1A	-0.310316	0.00306956
730379	LOC388621	-0.478262	0.0100763												830411	PPME1	-0.41357	0.00308671
830066	RPS24	-0.557913	0.0100763												6580544	LOC644774	-0.747591	0.00309009
2190121	GGA2	0.27255	0.0100763												2850100	RNASET2	-0.383127	0.00312603
4210358	ALG11	0.299883	0.0100797												7380445	LRRC49	0.220643	0.00313671
3840092	PFAS	-0.426223	0.0100797												460484	CCRN4L	-0.363436	0.00315662
1940634	PRIM2A	0.332675	0.0100797												7160180	UCHL3	0.316023	0.00315943
6960070	LOC100130289	-0.468843	0.0101489												270129	TMEM8	-0.304499	0.00315943
5220333	C14ORF139	-0.183586	0.010251												1850047	FAM189B	-0.513818	0.00320192
1230682	BIRC5	0.44091	0.010251												60370	MPHOSPH8	0.277702	0.00320192
5670110	HMG20B	0.718488	0.010251												6900307	BTBD6	0.324756	0.0032066
4490044	LRFN4	-0.28582	0.0103818												1990563	BRP44L	0.319736	0.00321289
630669	LOC648659	-0.455984	0.0104386												770538	LYSMD2	0.352731	0.00321289
6770403	EPM2AIP1	-0.404848	0.0104973												2340753	TNFRSF13C	-0.422218	0.00321289
5910196	LOC100132547	-0.546116	0.0105044												2140735	RALGDS	-0.524248	0.00321289
6200630	RBM22	0.423541	0.0105205												4210332	WDR73	0.245094	0.00321289
6480463	LOC100129243	-0.475898	0.0105243												3130301	PIM1	-0.339007	0.00323881
5560707	LOC651957	-0.221222	0.0106149												7570026	STAG1	0.371318	0.00324776
4260397	LOC727821	-0.417886	0.0106149												1710736	DOCK10	0.381932	0.00326496
650605	LOC388789	-0.424581	0.0106149												4880014	TCEA2	-0.599849	0.00330447
3140273	HS.564874	-0.469506	0.0107761												1780736	RHBDD1	-0.297655	0.00332479
460193	MAD2L1BP	0.505324	0.0107761												3290113	ADRBK1	-0.605728	0.00333296
6060400	LOC652300	-0.245237	0.0107761												7510634	GPRC5C	-0.233743	0.0033448
7380767	CHST4	-0.310168	0.0107854												1300601	ST3GAL1	-0.4494	0.00339442
5820133	AKIRIN1	0.590843	0.010789												3290369	PSMF1	0.27825	0.00345692
6560433	ARIH1	0.295328	0.010789												1190064	UGT2B7	-0.499849	0.00348648
7650142	TMSB10	-0.442613	0.010789												5720474	TMCO6	-0.236048	0.00349336
3170725	C2ORF79	-0.460865	0.010789												2570477	BTN2A1	0.300931	0.00350154
2470128	LOC729887	-0.557241	0.010789												450414	PPM1H	-0.339403	0.00356191
3290291	SLBP	0.395869	0.010789												6380681	C19ORF12	0.282679	0.00357161
1430136	ARF4	0.519204	0.010789												6400681	SP140	-0.431039	0.00357294
6840040	ERCC3	0.244054	0.0109158												160204	RPP40	0.483525	0.00360336
6330538	MAD2L1BP	0.313502	0.0109158												7210551	BHLHE22	-0.859881	0.00360942
10133	SLC9A1	0.395949	0.0110176												6560020	COMMD2	0.443783	0.00360942
2230619	HIST1H4E	-0.41896	0.0110176												1110315	FAM36A	0.439291	0.00360942
5860348	SC4MOL	-0.541606	0.0111109												6580132	NDUFA6	0.448141	0.00360942
520093	LOC644338	-0.528531	0.0111778												6590592	SDC1	-0.349806	0.00361168
4920707	BIRC2	0.362924	0.0112438												6550709	TADA2B	0.377429	0.00362852
5550220	NOP56	-0.585358	0.0112438												2230020	CDKAL1	-0.740577	0.00362852
4490348	C9ORF6	0.279997	0.0114237												10639	RASSF4	0.45089	0.00362852
3290382	TSC1	0.271542	0.0114237												3130326	MSH5	-0.22976	0.00363379
1500152	ACP1	0.336857	0.0114346												630095	LOC651621	-0.525023	0.00363379
1300279	DDX59	0.423803	0.0114411												3610735	F12	-0.470252	0.00363379
650324	ZDHHC13	0.304602	0.011495												4810112	HAUS4	-0.33302	0.00363379
1340754	LOC100131675	-0.455791	0.011495												2320110	ATP6V0E1	0.344146	0.00363379
2100612	EZR	0.38264	0.0115204												270022	CEP135	0.28556	0.00364222
3180541	LOC440093	0.469777	0.0115204												2230379	NAMPT	-0.613591	0.00367783
6770315	LOC391656	-0.504159	0.0115287												20110	CREB3L2	-0.323402	0.00367941
3370736	SOX4	-0.419744	0.0115287												10379	ST6GALNAC4	-0.32079	0.003694
4200497	CLK2	0.222787	0.0115287												3890349	HIST1H4C	0.455288	0.00369943
520341	ANKRD49	0.330658	0.0115287												6400603	PVRIG	-0.572896	0.00369943
1090594	RNF146	0.211237	0.0115287												50114	DNAJC9	0.490691	0.00370258
6380639	RPLP1	-0.402491	0.0115706												4060692	SUCLG2	-0.399012	0.00375107
6560133	CYTH2	0.318956	0.0115951												3360491	MCTP1	-0.425634	0.00375107
450575	LOC648196	0.258521	0.0116196												4290403	CMTM7	-0.225044	0.00375579
870458	TM2D1	0.350758	0.0116305												5270608	VPS29	0.366941	0.00376985
6480402	LOC646785	-0.376574	0.0116812												1230682	BIRC5	0.480272	0.00376985
5550379	CAV1	-0.304216	0.0116812												50193	ZNF318	-0.411386	0.00393328
730671	ACAD8	0.252816	0.0116812												4850682	GEMIN8	-0.243395	0.00393328
4040373	TSC1	0.334745	0.0116812												5220504	CHCHD7	0.350409	0.00394174
4290446	EIF4G2	0.771574	0.0117499												2490291	PAN2	-0.314963	0.00402739
4860240	DERPC	0.275933	0.0119462												6110435	ENO3	-0.215626	0.00404088
1580603	ATP5I	-0.810806	0.0119462												6980156	CIAO1	0.438768	0.00405702
3190470	PLK4	0.459189	0.0120762												2230367	CERK	0.367181	0.00405702
4150497	RAD17	0.292039	0.0120833												1110243	MIF4GD	-0.567603	0.00410174
450397	IFNAR2	-0.293271	0.0121162												3940440	AKAP13	-0.439504	0.00413109
6400176	IRF7	0.373215	0.0122713												1410050	C14ORF147	-0.295784	0.00413109
3890349	HIST1H4C	-0.404045	0.0122901												460102	CD53	-0.494404	0.00413109
4670170	LOC730754	-0.303174	0.0123345												1400008	UTP14A	0.486219	0.00413109
1450370	DCP1A	0.369146	0.0123893												630259	VPS37D	-0.325582	0.00413109
4480543	TLR10	-0.59446	0.0124297												2680100	TNIP1	-0.466151	0.00413109
4830427	PPIL5	0.296481	0.0124352												4210465	CD86	0.41805	0.00422624
5720458	ASB3	0.355224	0.0124352												3360681	TNFAIP3	-0.45103	0.00422624
1030010	POMP	-0.438174	0.0124352												6620682	EXT2	0.266866	0.00423831
7000132	ST6GALNAC4	-0.333757	0.0124352												4570102	BRMS1	0.43802	0.00424807
5420437	CDK7	0.36445	0.0124352												2190707	DNAJC15	0.409069	0.00424807
6900139	LOC390876	-0.660425	0.0124352												4260687	SLCO4C1	-0.209264	0.00426631
5130161	LOC284167	-0.292337	0.0124463												4040564	IRAK1	0.456502	0.00429512
4830014	HS.250648	0.353982	0.0124463												6220600	LOC113386	0.437868	0.00432474
650040	PILRA	-0.304496	0.0124463												2850176	C14ORF72	-0.359264	0.00438862
1230747	SF3A3	0.327206	0.0125067												7570240	GLMN	0.502382	0.00438862
990273	RPL37A	-0.480718	0.0125246												6180064	NR1H2	-0.289618	0.00444382
6960685	ADIPOR2	0.345972	0.0125246												6450687	EXOSC7	-0.360116	0.00444382
4480128	LOC100134273	-0.847284	0.0125246												1500674	HIST2H3C	-0.56604	0.00446955
830113	TNFRSF10D	0.322597	0.0125246												3610647	URG4	0.301717	0.00450421
1230044	SSBP1	-0.624079	0.0126181												4060292	BRE	-0.351278	0.00454154
2900594	PGD	0.306284	0.0126493												7320561	OAS2	-0.377445	0.00464412
7100215	TSC22D2	0.381174	0.0127219												1820386	PARVB	-0.46555	0.00464412
3390343	SREBF1	-0.450355	0.0127229												3940414	SFRS2	0.402761	0.00464412
6020170	MCM4	0.256994	0.0127365												1820424	PGAM4	-0.368844	0.00468529
1050626	ZNF586	0.280449	0.0128033												6110025	FHL2	0.340546	0.00468529
6660152	KLHL12	0.277745	0.0128088												6200168	PIM2	-0.443499	0.00472363
3130092	ATP1B3	0.438464	0.0130173												2480722	UBE2T	-0.374974	0.00472363
6040110	LOC647285	-0.433077	0.0130173												610524	CCL3L1	-0.92823	0.00472363
3130347	GSDM1	0.383371	0.0130173												3990767	FBXO28	0.326106	0.00472363
1030333	CCL2	-1.38248	0.0130173												3940471	CCDC106	-0.533992	0.00473195
2360189	AFF4	0.308062	0.0130173												3800470	MBOAT7	-0.271844	0.00474461
1450647	ATG4D	0.213309	0.0130173												2070600	AFTPH	-0.319927	0.00474461
2650608	CCNA2	0.296863	0.0130173												6590196	LSM1	0.511859	0.00475776
1990274	ATP5SL	0.251975	0.0130173												1690288	MYO9A	-0.216642	0.0047626
3930392	ANG	0.391177	0.0130173												7200156	ITGB2	-0.672093	0.0047626
130300	ZNF174	0.198635	0.0130173												4730343	ATP6V0E1	0.42523	0.0047626
2690047	ARL6IP1	0.54174	0.0130173												7160373	FUT4	0.526345	0.00478382
3120519	SYPL1	0.287208	0.0130173												2360491	NARF	-0.333615	0.00484138
1770646	EXO1	0.280054	0.0130525												5670180	TUBG1	-0.318546	0.00484138
990131	GUCY1A3	-0.15481	0.0130569												5050669	EIF3D	-0.318608	0.00484138
6420730	RPL9	-0.669095	0.0131094												380050	RHBDF2	-0.330695	0.0048667
4760593	CD59	-0.281614	0.0131094												4250563	PUM2	-0.292456	0.00488123
6480112	HS.163264	-0.266054	0.0131126												5290131	DYNC1LI2	0.402252	0.00488123
2030739	PIGB	0.259117	0.0131481												6200672	NUB1	-0.372352	0.00495983
4490025	KIF21B	-0.339046	0.0132766												3360156	TIMM8A	0.390135	0.00496179
6330025	EXOSC6	-0.413365	0.0132865												3870601	MAPK3	-0.327788	0.00496664
1070288	METT11D1	0.365785	0.0133493												7380221	SPATS2L	0.276196	0.00496664
6370468	BOLA2	-0.825329	0.0133657												4880386	SLC25A46	0.501421	0.00496664
3780092	TNFRSF21	-0.543686	0.0133657												7160592	ACOT9	-0.494243	0.00502841
4180577	FXR1	0.463215	0.0133657												2320463	MGC52000	-0.232737	0.00502841
6380445	SFRS5	0.376373	0.0133657												3120307	ZWINT	0.395664	0.00504224
1170538	AFG3L2	0.426356	0.0133657												7330392	TAP1	0.334507	0.00508218
5310379	TMEM115	0.319872	0.0133657												50056	MRPS18B	-0.377215	0.00511
5890678	C17ORF87	-0.45348	0.0133657												7650091	FNBP4	0.306187	0.00514165
2940196	KIAA0174	0.356624	0.0133657												4880397	ZBTB17	-0.327955	0.00521604
290392	LOC643446	0.542171	0.0133657												1090452	RNF115	0.235552	0.00522223
460221	INO80B	-0.251712	0.0133657												1230017	PHCA	0.326811	0.00522352
1770397	CCNC	0.623476	0.0133999												2510403	HS.534680	-0.34164	0.00534416
50240	NDUFA3	-0.902094	0.0134976												4490014	TTC13	0.298842	0.00534416
650377	LOC343184	0.29307	0.0136309												6580301	TMEM186	-0.299452	0.00534416
5420450	UGT2B7	-0.471912	0.0136939												270487	SH2D3C	-0.265683	0.00535033
4760209	MMAA	0.1886	0.0136939												430767	CDK9	-0.322369	0.00535033
1340707	PLD6	-0.645239	0.0137485												2030376	GLG1	-0.491827	0.00535033
2900022	LOC100131526	-0.501064	0.0138025												4900731	HLA-DMB	0.752934	0.00535354
620615	NDUFA7	-0.550079	0.0139093												1780601	MLEC	-0.362968	0.00535354
770440	ULK1	0.485047	0.013918												2680050	SIRPG	-0.911	0.00536181
1170441	LOC338870	-0.387536	0.013918												3890187	PRMT6	0.349099	0.0053638
870400	MGAT2	-0.316066	0.013918												6420161	STK36	0.22905	0.00536822
1430678	C17ORF80	0.220024	0.013956												2850458	CACNB2	-0.263219	0.00538419
3930452	CDC2L6	0.400832	0.0140267												2710452	POU2AF1	-0.528825	0.00538446
3930370	LOC100131672	-0.393491	0.0140267												2190121	GGA2	0.281883	0.00539043
1500603	KIAA0020	-0.360267	0.0140267												1990154	LOC728026	-0.279205	0.00541415
6420411	SLC35F3	-0.32701	0.0140267												4220152	SIRPG	-0.729419	0.00542396
1410348	ATG12	0.426884	0.0140706												4070044	RNF38	0.323747	0.00544683
7570131	RPS18	-0.524949	0.0141529												3780193	FCRLA	-0.588089	0.00545128
1510300	ELF3	0.340911	0.0141626												2690215	C1ORF77	-0.332988	0.00545726
6280504	LOC100008589	-0.617692	0.0141847												1090292	BMI1	0.465625	0.00547495
1090286	NEK8	-0.41631	0.0142082												1190022	BID	0.35459	0.00547787
580601	PIGC	0.22069	0.0142082												1980521	SLC44A2	-0.69015	0.00551015
770411	PHF15	-0.402283	0.0142165												2570091	PHF19	-0.317906	0.00552575
2650201	EEF1B2	-0.364312	0.0142315												6660543	HS.14706	-0.253494	0.00552753
1820093	HNRPA1P4	0.347933	0.0142492												5720180	FZD2	-0.180206	0.00557314
4570301	LOC100130775	-0.839297	0.0142492												7380398	DAK	-0.271788	0.00560771
620538	ROMO1	-0.8932	0.0142492												6180670	PEF1	-0.324252	0.0056085
7000059	LOC642828	-0.513456	0.0142492												1170703	RCSD1	-0.326675	0.00563129
150092	RBM33	0.36789	0.0142492												6520192	YIF1B	-0.279158	0.00567481
2600392	CENPA	0.409785	0.0142492												160736	MRI1	0.268982	0.0056883
6860020	PLEKHA3	0.232857	0.0142492												6860278	NINJ2	-0.448276	0.00570144
6900176	TSEN2	-0.35314	0.0142492												2640301	TNF	0.584123	0.00570144
770538	LYSMD2	-0.296736	0.0142542												4730131	PSD4	-0.386019	0.00570882
4390524	LOC649548	-0.355912	0.0142542												6180678	TMEM143	-0.27351	0.00570882
1500491	PDE6D	0.343515	0.0144435												1190035	CECR5	-0.32595	0.00572923
5670717	ERICH1	-0.29888	0.0144613												6100079	CENPM	0.487208	0.00576659
2340092	TCEB1	-0.356115	0.0144637												3400630	TMPO	0.424601	0.00581959
5490730	BTF3L4	0.375777	0.014556												3170494	PPP2R3B	-0.287513	0.00584571
4150458	RPA3	-0.395995	0.0145798												3450040	CCBL1	-0.38043	0.00584571
6350743	SDCCAG10	0.22123	0.014642												4050411	CABLES1	-0.550745	0.00584571
1260647	LOC729760	-0.379516	0.014642												4900079	UIMC1	-0.356401	0.00584571
6380563	UCRC	-0.258088	0.0146582												1780259	CCDC109B	0.382639	0.00585888
20609	SLC29A2	-0.454634	0.0146612												650634	SLC25A39	-0.334201	0.00585888
1570754	CSTF3	0.330987	0.0148021												940441	ALDH16A1	-0.316661	0.00587589
2100709	TMEM41A	0.463727	0.0148393												4200259	ACLY	-0.374197	0.00587589
2680386	PSCDBP	-0.329994	0.0148393												5690053	TK2	-0.236859	0.00587589
6480661	GSK3B	0.245357	0.0148393												1850075	AGBL5	-0.350724	0.00587589
380468	GMEB1	0.215933	0.0148393												1780647	ADCK2	-0.375229	0.00587589
5690437	ILF2	0.349446	0.0148393												70161	PKD2	0.279322	0.00587589
1710630	ST6GAL1	-0.438642	0.0148393												6650189	PEX5	-0.318988	0.00587589
1400059	ZBTB34	0.273856	0.0148393												6110400	PGK1	-0.648533	0.00587589
6270307	LOC644934	-0.750963	0.0148393												7380546	FXYD5	-0.397851	0.00592631
3450608	OSTC	0.421672	0.014887												940669	TRPT1	-0.340861	0.00592631
450164	RAB5C	0.21076	0.014887												1500753	VARS2	-0.354322	0.00592997
1820136	AP1G1	0.394354	0.014887												650626	C16ORF68	-0.260132	0.00598249
3120452	MTMR10	0.231191	0.014887												1030551	COPS3	0.317258	0.00606728
3460152	CDC25C	0.27441	0.0149235												6100300	C10ORF32	0.235602	0.00610635
4050370	METTL5	-0.531163	0.0151899												1820114	LILRB4	-0.173456	0.00614065
3370242	DKFZP761P0423	-0.424192	0.0152654												5820392	CCT6A	0.463995	0.00618556
6520273	LOC646527	-0.448784	0.0152654												7050576	COMMD7	0.327328	0.00620635
5270114	LOC641750	-0.584869	0.0152654												3890373	ITGB2	-0.697799	0.00623142
1440630	CEP110	0.207523	0.0152654												2600682	SYTL3	-0.52008	0.00627341
2340056	FAM108B1	0.21371	0.0152654												1340470	CECR5	-0.432554	0.00633358
4780541	RAE1	0.498627	0.0152707												4390121	ADRM1	0.316851	0.00633358
990719	HS.579530	-0.233283	0.0152707												4070180	PRRT3	0.503972	0.00633358
3290398	SLC25A3	0.277628	0.0152805												4210431	SRP19	0.325277	0.00636327
5270132	CBLB	-0.578222	0.0152805												6860072	TRAPPC6A	-0.525984	0.00636327
4890743	IQSEC1	-0.24804	0.0152905												3460239	HVCN1	-0.444324	0.00636327
4210300	JMJD4	-0.417428	0.0152905												5090671	GDF15	-0.419192	0.00637641
4200575	VAMP2	0.208954	0.0152905												2370504	TTPAL	0.320181	0.00638441
4850110	LOC645743	-0.160086	0.0153939												290468	EIF2C2	-0.425429	0.00641177
650348	METTL1	-0.517215	0.0153939												6940307	MOBKL3	0.337629	0.00648715
3310241	LOC100131971	-0.416177	0.015401												620543	SLC4A7	-0.244445	0.00649234
1580402	SLC35B2	-0.321369	0.015401												5220543	C14ORF138	0.246811	0.00649445
6650220	FASTKD5	0.394964	0.015401												4890093	BRP44L	0.531473	0.00649445
3990379	ITGB7	-0.342661	0.0154347												3800278	SNORA8	0.194736	0.00649445
4040743	LOC146053	-0.367809	0.0154347												3800707	XPO4	0.250358	0.00650176
7400110	SFRS12	0.328509	0.0154485												780278	SLC10A3	0.251524	0.00650365
6250435	ARHGEF3	-0.342287	0.0154592												2690292	NCOA5	0.475908	0.0065338
5860358	CANT1	0.223371	0.0155608												6450458	DHPS	-0.368454	0.0065338
3390608	ZNF134	0.225113	0.0155608												3850161	KTELC1	0.33053	0.0065338
1450674	LOC730534	0.319478	0.0155608												5220279	LOC723972	-0.384389	0.0065338
2630433	CDT1	0.462639	0.0155752												5560050	BSPRY	-0.282024	0.0065338
630601	2002-09-01	0.275537	0.0156165												3060523	NAMPT	-0.7402	0.0065338
5220754	ATG7	0.26329	0.0156657												110639	MAPK14	-0.250447	0.0065338
4670228	ZBTB22	-0.354307	0.0157542												610221	DNAJB12	0.225846	0.0065338
2900725	CYP27B1	0.160109	0.0158561												4570768	TRAF1	0.502231	0.0065338
1170338	SCARB1	-0.278997	0.0160939												2710615	ABHD12	0.258714	0.0065338
290370	LOC100130070	-0.808712	0.0164102												3290343	PORCN	-0.351707	0.00654416
1940164	LSM5	-0.396779	0.0164774												380224	FADS2	-0.487086	0.00654416
1090181	LOC441050	0.379584	0.0164774												1710019	ICA1	-0.29078	0.00663254
1710192	LOC100131609	0.438287	0.0164774												5490739	HNRNPA2B1	0.312887	0.00663254
580358	FABP5L2	-0.318308	0.01657												4860315	TESK1	-0.388988	0.00663254
7150608	CXORF40B	0.228207	0.0166162												3450427	MED19	0.343868	0.00663254
1260241	EIF4EBP2	0.461836	0.0166196												6960242	ASNSD1	0.42673	0.00663372
2630692	ACACA	-0.475982	0.0166256												70037	CLUAP1	-0.237194	0.00666665
4640626	CLDND1	0.494438	0.0166305												2810653	PPIE	-0.314396	0.00667451
4390709	LOC100132742	-0.327851	0.0166371												10196	C21ORF33	-0.397921	0.00667451
2450725	SLC3A2	0.905086	0.0166371												460280	DUSP12	0.303869	0.00668435
4050450	HS.566751	0.20476	0.0166614												5570309	THOC1	0.487811	0.00672449
7570711	PRR14	0.298472	0.0166614												7040176	C20ORF24	0.497979	0.00683095
610537	C21ORF42	-0.393959	0.0166614												1440736	LDLR	-0.517298	0.00687943
1710639	RBM4B	0.426498	0.0166636												2000086	ISCA1L	0.271793	0.00687943
1340647	GAR1	-0.35488	0.0167428												770494	TSC22D3	-0.7073	0.00689512
780022	LOC100132299	0.39991	0.0167428												4590612	LMBR1	0.284304	0.00689512
780608	RNFT1	0.281725	0.0168504												150343	HS.213061	0.405612	0.00690779
1190463	PNPLA2	0.309584	0.0169878												1780564	CDC42	-0.647431	0.00692097
3310451	PIGO	-0.223758	0.0170983												70209	ETV4	-0.425507	0.00705188
4670048	RPS26L	-0.746031	0.0171653												1990441	TRIM27	0.244194	0.00705987
840292	RBM15	0.397666	0.0171653												4590661	COPS7B	-0.31859	0.00707597
4490577	TUBA1A	0.632258	0.0172403												1660196	HK1	-0.705927	0.00707597
4880685	FBXO22	0.293706	0.0172403												3310376	TIMM10	0.540352	0.00707597
770762	LOC728590	-0.573637	0.0172403												2140008	RAG1AP1	-0.538754	0.00709111
1740373	ULK1	0.424484	0.0172417												150692	SLC26A6	-0.406496	0.00709314
5130672	FAM133B	0.235132	0.0172673												7000692	MRPL52	0.306061	0.00710095
430523	MED8	0.274303	0.0172673												5090020	SMG5	0.339399	0.00711486
2510278	MAD2L2	0.334161	0.0172673												4060242	HS.170035	-0.413457	0.00712888
4220246	CCL20	-0.611509	0.0172673												4780086	CRK	0.321261	0.00714302
5080600	LOC100132457	-0.651572	0.0172886												4890731	RFC5	0.280076	0.00715291
6520730	G3BP1	0.322644	0.0172886												6760343	LOC653071	0.389862	0.00718706
4040022	CD86	0.309544	0.0172886												2680044	RAB27A	-0.337547	0.00718706
6020201	SMAP1	0.237412	0.0172886												4200753	HS.572219	0.416023	0.00718706
5720273	RPL38	-0.293152	0.017296												4040719	DNAJC25	0.231211	0.00718706
830768	FLJ43681	-0.421455	0.0173314												4850307	LOC100131261	0.365984	0.00721381
5290131	DYNC1LI2	0.345481	0.0173673												3610202	GALNT10	0.30975	0.00721381
5050181	ERCC6L	0.253126	0.0174195												6200554	CYCS	0.349626	0.00721381
6420594	TIFA	-0.314961	0.017434												2480328	THOC3	-0.36777	0.00733099
4070180	PRRT3	-0.449504	0.017434												2810468	SSH2	-0.486799	0.00733099
5560561	TNS3	-0.231562	0.017434												4250053	CCL3L1	-0.946888	0.00733099
4150187	HHLA2	-0.260605	0.017434												1450358	HBD	-0.937418	0.00745702
460386	PTMA	-0.407272	0.0174742												7610138	DDX5	0.560989	0.00745702
3460201	ADIPOR1	0.318859	0.0174742												5050040	SLC5A6	0.525159	0.00745702
1430376	NIN	0.207386	0.0175807												2900132	RBL1	0.290195	0.00752669
610400	C11ORF1	-0.392559	0.0176869												6110348	C11ORF24	-0.219788	0.00752669
3830296	PCGF2	-0.296111	0.0176966												3610228	PEA15	0.323813	0.00753595
4180524	EZH2	0.360754	0.0177673												4260392	NSDHL	-0.371013	0.00754278
6480026	HPDL	-0.628001	0.0177673												2970762	HCCS	0.321994	0.00754431
6200468	CKS2	0.483844	0.0179203												7000356	RXRA	0.488336	0.00760433
620376	PPP1R11	0.247663	0.0179203												4390544	LOC100134357	-0.339562	0.00760433
1500647	SYF2	0.236268	0.0179203												2690598	SCPEP1	-0.37962	0.00764779
7050326	CDKN2D	0.459082	0.0179203												6220132	PMS2L3	-0.302955	0.00764779
6620577	TTC23	-0.168251	0.0179252												4900193	ZCCHC7	-0.483281	0.00764779
380079	SPATA7	0.292	0.0179265												2340446	LOC652726	0.224066	0.00766831
2810670	LOC641298	0.186413	0.0179321												4640110	ATF6B	-0.177415	0.00766831
4180673	C20ORF43	0.270827	0.0179321												4760079	ADARB1	-0.208731	0.00770342
5910682	LOC442270	-0.492421	0.0179321												4920326	MFN1	0.248835	0.00770913
6840170	LOC647361	-0.287413	0.0179321												4220068	CD70	-0.513594	0.00773032
6900161	RBBP6	0.291291	0.0179321												4280228	IVNS1ABP	-0.44116	0.00774598
1940427	LOC100129781	-0.168613	0.018172												1240554	TNFRSF17	-0.570216	0.00774598
3190411	STARD13	-0.261429	0.018175												5090010	ZNF35	0.32302	0.00774598
4730564	TRIM37	0.238314	0.018175												2060561	MAPK3	-0.377641	0.00774598
7040014	CRK	0.294785	0.018175												5870576	C21ORF33	-0.340869	0.00778786
5890736	CACYBP	0.48688	0.018175												4150575	LETMD1	-0.372402	0.00785531
2450390	FASTK	0.284165	0.018175												6220209	DMBT1	-0.357091	0.00785531
360471	MAP3K7	0.231563	0.018175												730156	ICAM2	-0.376497	0.00785531
4850253	TNFRSF8	-0.637942	0.0182102												7570523	HS.567677	-0.224626	0.00785531
1690437	FAM72B	0.297908	0.0183706												3710673	HDDC3	-0.398988	0.00785531
6420767	SFRS9	0.208651	0.0183857												5310379	TMEM115	0.328353	0.00792095
6620730	LOC100129685	-0.418511	0.0183857												3990273	PGAM4	-0.550541	0.00807135
3370661	SMU1	0.346782	0.0183857												6380612	STAG3L4	-0.408926	0.00807614
4150050	C1ORF69	0.207989	0.018435												3180564	DBR1	0.228154	0.00815115
5810630	PIGP	-0.392771	0.0184627												450670	L3MBTL2	0.484064	0.00819393
2750025	PEX19	0.188028	0.0184801												6220086	DYNLL1	0.446203	0.00824712
4730204	FCRLB	-0.331469	0.0184987												3930296	EIF1AX	0.400971	0.00824712
1410341	TAF2	0.31369	0.018654												1170446	C9ORF10OS	0.230356	0.00828612
1230600	LOC651064	-0.596667	0.0187174												2900474	RINL	-0.341936	0.0083748
1340537	ALKBH2	-0.432432	0.0187174												160170	PKM2	-0.441684	0.00840451
3390093	BOLA3	-0.552024	0.0187174												4230050	TIMM23	0.332045	0.00846376
1570722	HNRNPA2B1	0.290366	0.0187174												4280129	ELP2	-0.27644	0.0084772
1050736	HNRNPA1L2	0.22308	0.0187174												870139	AGXT2L2	-0.226728	0.0084772
6270437	FJX1	-0.524507	0.0187174												4050161	STX6	-0.266171	0.00850231
2630561	RPL6	0.474291	0.0187208												6510026	IL23A	-0.171034	0.00867142
4070373	LOC100127893	-0.276083	0.0187208												5290672	ACYP2	0.227812	0.00867142
1340689	RPN1	0.285765	0.0187208												4290400	COPS4	0.383963	0.00867302
7200743	SLAMF6	-0.510049	0.0187236												1980164	DHX32	-0.30955	0.00870698
6940541	CCDC117	0.448829	0.0187431												7150167	PON2	0.400367	0.00870775
6480041	MBIP	0.295265	0.0187431												3460022	HSPC157	-0.276322	0.0087156
6550377	LOC650157	-0.339651	0.0187681												3940592	PGAM1	-0.509648	0.00872555
3370201	LOC648343	-0.826256	0.018797												5560541	SKIV2L	-0.279085	0.00878184
4780743	ETFA	0.217462	0.018797												3890528	ATG9A	-0.257684	0.00891981
6660086	LOC441089	0.282262	0.018797												7200142	POLR2C	0.421058	0.00891981
1240070	CD74	0.380357	0.018797												7330435	CCDC6	0.420345	0.00900816
2900441	ZBTB4	-0.239673	0.018797												2630692	ACACA	-0.500564	0.00902723
2810010	CCL3L3	-0.893964	0.018797												130300	ZNF174	0.199262	0.00903529
4280041	SSR2	0.339766	0.018797												2450634	POLR3H	0.486136	0.00912077
540451	LOC127295	-0.699761	0.018797												6480754	FAM195B	0.250737	0.00912077
290687	LOC653884	0.426183	0.018797												2260095	EIF4G2	0.560758	0.00912343
4200367	C3ORF54	-0.517704	0.018797												270224	MOAP1	-0.351795	0.00916757
6650564	RPS27	-0.902609	0.0188082												4200441	SEC14L1	-0.371813	0.00917557
1410484	NSF	0.255996	0.0188761												7000379	USP38	0.326675	0.00917824
5420592	SRC	-0.50798	0.0188982												5050241	ABHD3	0.296042	0.00918313
2640114	NECAP1	0.165782	0.0188982												5670152	RNU1-3	-0.814323	0.00926867
3890025	TMSL3	-0.695197	0.0188982												4860468	ARL1	0.224746	0.0093328
2570360	MIR129-2	0.191729	0.0189323												3420180	ZNF202	0.16777	0.0093328
1780161	LIPT1	0.168624	0.0189909												5560465	NOP56	0.36539	0.0093328
5690017	LOC100132288	0.291258	0.0190476												5560370	MRI1	0.323217	0.00950796
3940471	CCDC106	-0.446475	0.0190476												6480390	LOC401238	0.405192	0.00966464
4570768	TRAF1	-0.441729	0.0190476												1260520	GGPS1	-0.323064	0.00966464
7100066	POLR2G	-0.207853	0.0190728												2340445	MBD1	-0.227969	0.00966464
4900408	LOC730107	-0.312439	0.0191134												1990630	TRIB3	-0.579748	0.00973126
6350239	RRAS2	0.251981	0.0192434												5130414	C9ORF23	-0.378005	0.00982746
290086	LZTR1	-0.255715	0.0192434												3800309	EIF4H	-0.342689	0.00988442
4570475	LOC649049	0.249406	0.0192434												3180706	NOL6	0.521401	0.00988442
3170064	MICB	0.373821	0.0192434												360280	PNRC2	0.419851	0.0100081
380575	RPL23	-0.462761	0.0192434												2570068	C6ORF57	-0.253655	0.0100081
430504	LOC644384	-0.33719	0.0192813												6900398	FDPS	-0.432925	0.0100263
1690681	TNFAIP1	0.163035	0.019303												830039	ERGIC1	-0.330784	0.0100263
840241	TMEM189-UBE2V1	0.274543	0.0193095												1030471	SEC61A1	0.365306	0.0101093
4260722	TPRG1L	0.419608	0.0193398												7550427	HSPC157	-0.326963	0.0101313
1190070	LOC652545	-0.403223	0.0193577												870131	HSPA5	0.421315	0.0101573
2750441	LOC645969	0.480021	0.0193758												3140390	PON2	0.4319	0.0101573
4540168	LOC100130123	1.02553	0.0194185												5720521	HIST1H2AB	-0.201844	0.0101675
2570100	ABCA7	-0.287203	0.0194724												70044	JTB	0.311818	0.0101675
5130168	KCTD6	0.208471	0.0197552												2760138	GNGT2	-0.312788	0.0102699
2190634	PLEKHF2	0.18824	0.0197552												6020441	SMTN	0.295727	0.0102824
5420301	LOC645979	-0.58016	0.0198341												3850167	NUDT3	-0.411312	0.0102879
2640369	VIL2	0.346088	0.0199147												4810114	MGC12982	-0.35398	0.0102879
5490546	SLC30A1	0.229109	0.0199147												7570181	MCM10	0.290603	0.0103459
4560671	SLC39A3	0.391513	0.0199563												4590110	2009-09-01	-0.511033	0.0104197
4830377	LOC100131787	-0.494114	0.0199563												540010	ZNF655	0.190328	0.0104475
1770156	TP63	-0.486803	0.0200915												7380095	MMS19	-0.41233	0.0104504
6980154	GRINL1A	0.216592	0.0200915												990500	AVPI1	-0.301145	0.0104504
3610753	LOC85389	0.267567	0.0200915												3850438	C11ORF49	-0.187187	0.0104564
110639	MAPK14	0.218064	0.0201105												6660368	MAP4K1	-0.413468	0.0104776
1510719	PLDN	0.3445	0.0201431												940128	CDC2L5	0.286664	0.0106114
2260168	LOC731640	-0.512907	0.0201495												2470079	ZNF207	0.43508	0.0106114
6400519	PREI3	0.267941	0.0201495												2750639	DFFA	-0.47733	0.0106114
6560603	SIL1	0.258501	0.0201495												6450324	2005-03-01	0.183568	0.0106114
4050259	TRIM61	0.23908	0.0201495												4220246	CCL20	-0.633076	0.0106415
1070451	ANXA5	0.429222	0.0201495												2750291	HIST1H2BM	-0.402653	0.0106891
6380370	CCND3	0.369134	0.0201495												60672	ZNF217	-0.481232	0.01069
7200608	HSPB1	-0.67701	0.0202208												1340538	SGSH	-0.283679	0.0107128
510133	SMA4	0.194333	0.0202345												870193	SP140	-0.365706	0.0107379
360619	FGR	-0.443546	0.0202345												7200431	GABPB2	0.179381	0.0107379
2350209	YY1AP1	0.279647	0.0202345												7380162	HIST1H2AK	-0.225531	0.010838
1240521	PSMG4	-0.556051	0.0202345												6350451	C1ORF174	0.276104	0.0108899
3130612	TRIP6	-0.404251	0.0202345												4120037	CBL	-0.247225	0.0109376
6290452	NAT1	0.275319	0.0202345												6380347	XRCC6	-0.272346	0.0109376
2030132	LOC653506	0.201793	0.0203039												4260731	STMN1	-0.46814	0.0109376
4290259	CCDC51	-0.38732	0.0203122												1300280	CXCR4	-0.603821	0.0109779
1740717	BOLA2	-0.419575	0.0203122												3440070	SPAG7	-0.339528	0.0110365
3180600	PNPO	-0.246303	0.0203122												5810411	SNORD89	-0.307744	0.0110549
5050112	C10ORF119	-0.201595	0.020335												20403	TOR1AIP1	0.268632	0.0110988
4200626	TAF12	0.294945	0.0203433												5050520	SPATA20	-0.5484	0.011149
5690603	ICOSLG	-0.250442	0.0203534												1300671	NCOA4	0.297911	0.011149
1110575	NDUFC1	-0.485235	0.0203534												7560440	ADORA2A	-0.417624	0.011149
2470097	CCNDBP1	0.41523	0.0203642												3290672	DULLARD	-0.339929	0.011149
60341	LOC653171	0.240516	0.0204781												3450300	C18ORF19	-0.343203	0.011149
5420309	AURKA	0.417358	0.0205242												6100154	C2ORF44	0.394321	0.011159
3180367	HJURP	0.365766	0.0205447												2940020	NSMCE1	-0.291507	0.0112373
830193	HS.528284	-0.310973	0.0205447												4590390	FAM38A	-0.34549	0.011253
1070300	OGT	-0.347026	0.0205478												2060465	UBE2E1	-0.372464	0.011253
5670180	TUBG1	0.262982	0.0205519												1300491	POLE3	0.40784	0.01128
2680707	LOC100129657	-0.267787	0.0205519												6130446	LOC732007	-0.527636	0.01128
3120671	RPA1	0.313231	0.0205537												3400072	ZNF544	0.428214	0.0113225
6420180	TJAP1	0.347902	0.0208761												870400	MGAT2	0.31061	0.0113262
1090204	TTC17	0.226358	0.0210614												2690608	RPS7	-0.462968	0.0113498
2680176	DPAGT1	0.385874	0.0211508												2060341	AKAP13	-0.268786	0.0113505
3060487	PSMC1	0.2929	0.0211864												1660170	HNRNPA0	0.538788	0.0113505
4070044	RNF38	0.270741	0.0211864												5290692	SLC35B1	0.387391	0.0113505
4560246	ATP5I	-0.632697	0.0211864												6280341	PTS	0.351288	0.0113505
610678	ERF	-0.293534	0.0212121												1660477	CALM1	0.452595	0.0113505
430239	NRBP1	0.221411	0.0214108												7380347	TRAIP	0.218453	0.0113505
7610706	EEF1B2	-0.299096	0.0215176												290731	POLD1	-0.31003	0.0113505
6200332	VPS24	0.279159	0.0215792												2490328	LOC731486	-0.357154	0.0113505
3940551	HARS	0.251486	0.0216668												2630719	RANBP3	-0.336961	0.0113518
5050162	CD83	-0.292661	0.0216668												1500168	RCN1	0.380187	0.0113518
3940615	PUS7	-0.32268	0.0216668												5560482	UBQLN2	0.329303	0.0113829
7570274	LOC100132948	-0.534592	0.0217586												1510703	MFSD3	-0.506027	0.0113829
20243	PRDM4	0.320408	0.0217586												2140364	ZFYVE20	0.232038	0.0113829
780348	LOC338799	0.1946	0.0217961												7210192	ADA	-0.468883	0.0114798
1260553	LOC646841	-0.350959	0.0220711												6330653	FLJ45244	-0.178262	0.0115318
5720520	SNHG6	-0.58987	0.0220711												6590682	CCL3	-1.05079	0.01163
4010092	ZNF664	0.190173	0.0221724												2120563	LOC441711	-0.213311	0.0116332
3400368	RNU86	0.237854	0.0221724												2230424	RBM25	0.506372	0.0116332
6860592	LOC441511	0.316997	0.0221724												6770753	C21ORF66	0.220452	0.0116332
4730743	TCEB2	-0.545555	0.0222499												3610750	UNG	0.382774	0.0116435
270068	SMOX	0.260345	0.0223238												990131	GUCY1A3	0.14942	0.0116552
5670471	C1ORF89	-0.177424	0.0223238												4040504	POLR1E	0.336751	0.0116552
6100564	CENPE	0.443302	0.0223405												2900204	RFX1	-0.318251	0.0116635
6270605	LOC649946	-0.369264	0.0223405												3140100	BLNK	-0.189747	0.0116739
380050	RHBDF2	-0.269444	0.0223405												1500246	ARV1	0.402247	0.011871
2570523	ARL2BP	0.331509	0.0223405												5130750	HHEX	0.291782	0.0119214
2970397	ZNF296	-0.356611	0.0223405												2370576	GATAD2B	-0.286328	0.0119385
5050553	MKNK2	0.295852	0.0223405												4150484	TRMT61A	0.29042	0.0120153
7380113	ABCF1	0.344191	0.0223405												2260215	CASP3	0.389405	0.0120171
1450326	HNRNPA1L2	0.300578	0.0223405												5550136	SMAP2	-0.406354	0.0120171
5390180	ASXL1	-0.327406	0.0223405												130110	ASB9	-0.254841	0.0120245
4490671	MIF	-0.52454	0.0223405												4880433	IDH2	-0.415691	0.0120552
2750427	FBXO3	0.266042	0.0223405												70168	MED29	0.354233	0.0120695
360280	PNRC2	0.380241	0.0223405												2640082	LOC390940	-0.256067	0.0120728
2490341	LOC100129742	-0.411613	0.0223405												6330170	CHKA	0.286152	0.0121086
2630347	LOC100134364	-0.580756	0.0223405												450161	FAHD1	0.407923	0.0121086
2900500	LOC100129028	-0.543994	0.0225762												3710537	AHCY	-0.293545	0.0121361
2340445	MBD1	0.205193	0.0225818												2450368	GTF2A2	0.354992	0.0121361
1260154	DOLPP1	0.334076	0.0225881												1260035	GEMIN8	-0.215418	0.012164
1090288	PXMP3	0.296395	0.0226205												3780148	C7ORF26	0.376776	0.0122757
6620750	ZC3HAV1	0.558883	0.0226205												7550575	BTF3	-0.37346	0.012325
4060136	SLTM	0.215597	0.0226534												2190148	GBP1	0.265847	0.0123798
1170717	BTF3L4	0.289363	0.0226891												6960014	MTMR9	0.232842	0.0125607
6370523	KBTBD8	-0.344803	0.0226891												3830364	ZNF341	-0.195192	0.0125963
5260537	YEATS2	-0.365734	0.0226891												6020458	NR2F2	-0.273599	0.012606
6450326	CHMP5	0.438504	0.0230557												5390725	SSTR2	0.611035	0.0126192
4280228	IVNS1ABP	-0.384041	0.0230557												4880500	SYNCRIP	0.390017	0.0126192
6960544	TMEM185B	-0.290172	0.0231381												4250156	EBP	-0.342737	0.012631
6110538	C14ORF133	0.300149	0.0232033												1190129	SLMO2	0.182752	0.0126496
1580433	URB2	-0.319164	0.0232572												4180278	LOC440043	-0.387567	0.0126496
6590593	ATP5J2	-0.552944	0.0232572												2260070	MTERF	0.212986	0.0126743
2140066	PRKAG1	0.384018	0.0232572												1230066	LOC650826	-0.233451	0.0126743
520561	RAI1	-0.291206	0.0232951												6550025	TTC15	0.340566	0.012676
20465	MRPL36	-0.559505	0.0232951												940577	CSNK1G1	0.367224	0.0126966
130309	CDKN1B	0.390744	0.0233018												1820332	INSIG1	-0.272113	0.0126966
6660047	KIAA0090	-0.236985	0.0233229												610403	TAF9L	0.316765	0.0127318
4760747	TPST1	0.259601	0.0233248												4060176	KIF11	0.468597	0.0127318
990189	CEP152	0.194065	0.0234212												160605	RASA3	-0.277856	0.012755
3890274	DPF2	0.27336	0.0234212												3060458	FAM111A	0.333531	0.0127669
6020474	SELS	0.365153	0.0234863												2650619	HSPA8	0.620219	0.0127765
5560576	NEDD4	0.169791	0.0234863												770543	DHPS	-0.357557	0.0127765
6620689	MTHFD2	0.541196	0.0234863												5860215	ABHD5	0.233483	0.0127791
940021	PEX11B	0.296506	0.0234863												2640180	PHF14	0.307459	0.0128385
270296	PPP2CB	0.197874	0.0234863												3780689	TSPYL1	0.253118	0.012936
6020066	LOC651202	-0.649546	0.0234863												2450148	PARP4	0.262166	0.0130211
1510026	FLVCR2	0.290787	0.0234863												4610164	MLH1	-0.306063	0.0130211
7380554	LSM3	-0.72428	0.0234863												7200240	ARHGAP4	-0.314683	0.0130211
4250739	CDC2L1	0.298336	0.0234863												6380445	SFRS5	0.358433	0.013062
1990491	AK2	-0.227981	0.0234863												7380608	HMGCL	-0.333488	0.01312
2810707	PPID	0.382234	0.0234863												3120519	SYPL1	-0.271647	0.0131951
6940561	IFI27L2	-0.487448	0.0234863												6660047	KIAA0090	0.251975	0.0132005
20022	SRF	0.262523	0.0234863												3390730	DOLK	0.286511	0.0132281
6620373	LOC100133312	-0.223857	0.0234863												1450356	ERCC1	-0.264021	0.013229
5570594	STXBP3	0.288548	0.0234863												6580402	LOC646463	-0.217048	0.013229
7650703	C4ORF48	-0.404837	0.0235292												3310451	PIGO	-0.22271	0.013229
5220711	TMCO5A	-0.175245	0.0235674												7000161	OIP5	0.428049	0.013261
650372	UBE2Z	0.243051	0.0235674												5890707	DCAF16	0.179699	0.013299
290554	MSTO1	-0.24878	0.0235674												5550278	ICAM3	-0.332534	0.0133283
2480338	DBI	-0.309335	0.023613												5420110	KIAA1279	0.286853	0.0133526
4250192	HS.576633	0.37263	0.023613												1690521	MTA1	-0.328698	0.0133526
4900240	FBXL20	0.261956	0.023613												5870678	LOC441763	-1.06672	0.0133526
4880500	SYNCRIP	-0.362152	0.023613												1660348	LOC643387	0.258802	0.0134291
6580437	SERGEF	0.228969	0.0236571												6480392	ABT1	0.257699	0.0134546
7040184	CCDC34	-0.49952	0.0236571												4920156	GFPT1	-0.262729	0.0134546
6840577	KPNB1	-0.400819	0.023687												110121	UBIAD1	0.347515	0.0135289
6180184	CPNE1	0.313964	0.0236913												2750632	POLR2J3	0.346477	0.0135333
5090440	CDKN2AIP	0.248352	0.02374												5960546	EIF2B4	0.266882	0.0136206
2490309	SH3TC1	-0.235923	0.0237503												3420634	MYNN	0.242635	0.0136225
130164	SPAG9	0.183547	0.0237571												2970482	RNU1-5	-0.854591	0.0136225
3060561	THOC5	0.260514	0.0237779												1580402	SLC35B2	0.312686	0.0137231
4250735	IL27RA	-0.477402	0.0238807												7550452	MRP63	0.439069	0.0137327
6900025	POLR2D	0.295934	0.0238807												110661	TSPAN4	-0.396178	0.0137327
5960678	NISCH	-0.22019	0.0239106												1090301	SDHC	-0.2002	0.0137937
4920017	LOC729683	-0.194305	0.0239106												2850438	RBM12	0.384613	0.0138624
6270367	LOC654174	0.435386	0.0239106												3170066	FANCI	0.241395	0.0138624
730068	JARID1A	0.359986	0.0239106												3930343	ALOX5AP	-0.548791	0.0138706
4610348	SGOL1	0.293342	0.0239106												3890553	TOP3A	0.365261	0.0138832
3990026	CCNE1	0.288803	0.0239106												830136	CETN3	-0.334247	0.0139021
1410563	C18ORF25	0.294254	0.0239129												290296	FAM113A	-0.319826	0.0139416
2970088	LIPT1	0.20002	0.0239415												3460008	TMEM173	-0.304012	0.0140745
5340148	TMEM188	0.208363	0.0239415												3800088	MMP7	-0.384751	0.0140922
5960767	CRKL	0.26021	0.0239433												1440243	SEPX1	-0.40901	0.0141964
6280411	ARID1A	0.387674	0.0240038												6200017	POLR2L	0.471814	0.014247
3180048	IDH1	0.313566	0.0240724												650601	CDK5RAP3	-0.285107	0.0143125
4760397	LOC100129086	0.300293	0.0240724												7200402	AP3S1	-0.345348	0.0143777
1170170	STC2	-0.514156	0.0240724												7100437	SNAP29	0.200179	0.0143911
2680278	FAM111A	0.200485	0.0240724												1580433	URB2	0.334311	0.0143911
2970121	MXD3	0.165473	0.0240863												6200670	LPIN1	-0.505258	0.0143911
1570538	GTF2E2	0.295611	0.0240947												4830632	SLC7A7	-0.500483	0.0143911
7210435	RFC4	0.213128	0.0241258												6620072	CAPZB	-0.232659	0.0143911
5900564	SLC16A6	-0.207512	0.0241402												6250390	TSR2	0.293556	0.0143911
1740673	LOC399942	0.782737	0.0243396												6940255	PLSCR3	-0.339214	0.0144155
6520576	BOLA3	-0.592259	0.0243396												1710113	PPP1R3E	-0.170583	0.0144297
4120411	ARHGEF2	-0.369993	0.0243396												1440187	STYXL1	-0.24961	0.0145464
2600519	C21ORF70	-0.385649	0.0243841												6760669	SPRY1	-0.296222	0.0145464
6060356	RPL13A	0.22043	0.0243841												5310324	PTCD2	-0.312416	0.0145464
6480491	EPB41L5	0.217372	0.0243908												4040386	APOL1	-0.182263	0.0145464
7550743	LOC203547	-0.302567	0.0245821												5080647	PIGW	0.405511	0.0146886
6840039	C9ORF100	-0.321049	0.0245957												5310195	SNRPA	-0.266742	0.0148286
4120619	ELP4	0.369585	0.0245957												6660341	ALDH1L1	-0.221666	0.0148451
4920523	HOXC6	-0.210473	0.0245957												360743	SKA2	0.326334	0.0149024
5420136	LOC650152	0.28272	0.0246207												2470187	CS	-0.440157	0.0149442
4230072	LOC649839	-0.49763	0.0246332												5910064	TRIM5	-0.387705	0.0149442
5910619	STX2	0.182896	0.0246456												6130537	IP6K1	0.22775	0.0149498
540670	IL4I1	-0.486836	0.0248601												3780619	TMEM14A	0.26528	0.0149934
830682	LOC387934	-0.188185	0.0248776												540221	NOP2	0.381658	0.0150047
4050040	TUBB3	0.4972	0.0250327												2350278	PNOC	-0.332692	0.0150592
2480048	CXORF40A	0.320419	0.0250596												10220	ANAPC11	0.392933	0.0152627
4880646	FKSG30	0.616148	0.0250835												6760133	PRMT3	0.337146	0.0152711
4150193	CD47	-0.379353	0.0250993												4890364	C19ORF40	-0.237636	0.0152711
1070671	LOC100129297	-0.474717	0.0251145												4180364	GOLM1	0.251921	0.0152711
3370195	SDHB	0.243096	0.0251145												5890730	RPS26L	0.690717	0.0152964
1240541	RBM4	0.373621	0.0252371												7610279	DEAF1	-0.23779	0.0153254
7570465	KIAA1191	0.253719	0.0252371												1030685	TAPBPL	0.301843	0.0153255
1770102	NDUFB3	-0.390035	0.0252371												7210487	LYSMD4	-0.165789	0.0154072
4890731	RFC5	0.235466	0.0252669												5360392	TP53INP2	-0.248895	0.0154072
7650246	GNA11	0.214311	0.0252669												1510390	NANS	0.244373	0.0154463
2600066	SUMO2	0.294806	0.0252707												610056	CENPB	0.263652	0.0154463
2140400	LOC92755	0.56113	0.0254745												3930324	CENPM	0.457531	0.0154559
1470315	PIAS4	0.444148	0.0255101												5390148	LOC642333	0.352718	0.0155617
5340193	VPS4B	0.281058	0.0255296												360500	SRGN	-0.514942	0.0156221
6900048	LOC648210	0.394919	0.0257841												650180	HS.86045	0.179396	0.0156221
1570224	CHRNA5	0.227519	0.0257841												5260059	CXORF12	-0.284618	0.0156697
5890730	RPS26L	-0.6496	0.0258923												1940632	NCAPG2	-0.225378	0.0156697
7100093	AMMECR1	0.218466	0.0258923												7510204	CWC15	0.254259	0.0157065
670382	ARL6IP6	0.467203	0.0258948												1450615	OPA3	-0.193964	0.0158182
2900474	RINL	-0.292884	0.0258948												4260202	SNHG7	0.511655	0.0158182
5420347	HCFC1R1	-0.285288	0.0258948												4760102	ATXN2L	-0.191672	0.0158586
130020	C14ORF159	-0.219839	0.0258948												2570253	BTN3A2	-0.405658	0.0159278
150543	FAM83D	0.381367	0.0258948												3390142	CATSPER2P1	-0.152235	0.0159738
4860181	SLC38A5	-0.317361	0.0258948												5290270	S100A4	-0.44095	0.0159738
3850661	C3ORF23	0.2653	0.0259197												1170440	AHCYL1	-0.579805	0.0159738
4590397	LOC100133836	0.525588	0.0259471												2850202	UBA7	-0.310634	0.0159738
4730605	AURKA	0.37457	0.0260436												460672	TMEM165	0.382825	0.0159738
5130142	LOC100128731	-0.589419	0.0260481												6250093	GOLGA3	0.290966	0.0159738
4920594	BRI3BP	0.237482	0.0260544												2750259	ZMYM5	0.270062	0.0160284
2970019	HIST1H4H	-0.245684	0.0260625												7570465	KIAA1191	0.266431	0.0160284
10370	LOC440737	-0.436052	0.0260625												5900241	LOC100128771	-0.298594	0.0160284
730221	PTPLA	-0.273613	0.0261633												6960300	HS.279842	-0.292678	0.016073
540139	NFKBIE	-0.38587	0.0262394												4280471	GUK1	-0.320526	0.016073
7330674	KIFC1	0.366493	0.0262522												5910563	ZNF174	0.290564	0.016073
2360131	C17ORF81	0.390794	0.0263483												5360736	HABP4	-0.259104	0.0160826
3930047	RAB23	0.226215	0.0264401												4610484	C14ORF93	-0.421257	0.0162803
7200437	MOCS2	0.417469	0.0264401												4900164	LOC100129169	-0.176488	0.0163568
4120356	C2ORF34	0.198132	0.0264401												2510332	ZNF263	0.393245	0.0163861
6020315	C1ORF97	-0.204155	0.0264401												5860521	SLC30A1	0.176268	0.0163861
6590377	RPS26	-0.697974	0.0264401												4060035	WDR20	0.192563	0.0163861
2760537	MTE	-0.183627	0.0264401												6660193	NDUFB9	0.223684	0.0163861
1450333	AKAP11	-0.258686	0.0264401												3370746	ZBTB24	0.281249	0.0164234
1430053	TTLL12	-0.347019	0.0264401												6370474	CDCA3	0.32772	0.016433
4880441	LOC654123	-0.239097	0.0264401												6270646	MYC	-0.37442	0.0165213
5900047	BEND3	-0.280302	0.0264401												2030672	LOC158160	-0.311276	0.0165213
6960390	FAM90A2P	-0.180011	0.0264401												870497	CCNE1	0.26648	0.0165696
5910600	FAM57A	-0.30906	0.0264401												580609	ETFDH	0.261649	0.0165696
4640392	MLLT6	-0.269619	0.0264401												7050671	CCDC55	0.207338	0.0165898
1690370	TMEM132A	-0.165648	0.0264401												3930392	ANG	-0.356155	0.0165898
6280678	LOC729852	0.170372	0.0264401												5130440	BIN1	-0.195817	0.0165898
7210241	CSNK1A1	0.270496	0.0264401												3840440	C11ORF58	0.273565	0.0165898
6960373	LOC644191	-0.636524	0.0264401												3780554	CRBN	0.258289	0.0166056
2900451	MR1	0.291095	0.0264401												3800307	SHKBP1	-0.233847	0.0166245
3060682	BPGM	0.164012	0.0264401												7200703	KAT2B	0.271905	0.016628
6590128	LOC100129934	-0.411105	0.0264401												2360095	TNFRSF10B	-0.177334	0.016659
5290082	RPLP1	-0.244055	0.0266117												4200386	TBCC	0.267826	0.0167777
620441	TLR10	-0.517649	0.0266413												2450037	KIF3B	0.284859	0.0167777
6860377	DUSP1	0.23717	0.0266586												6840601	LOC730173	0.213197	0.0167896
7560273	ZBTB32	-0.370074	0.0266586												4200450	G6PD	-0.263837	0.0167907
7000435	LOC731365	-0.421428	0.0266586												5360553	ECH1	-0.407508	0.0167907
3460687	RRP12	-0.337559	0.0266662												2940546	C12ORF31	0.410513	0.0167991
520671	NDUFB3	-0.293753	0.0267011												3360468	SNX17	-0.202332	0.0168121
5550402	PHF19	-0.330495	0.0268757												5080746	FLJ20718	0.249551	0.0168175
5360576	LOC100134189	0.290871	0.02696												1430008	RNF26	-0.200222	0.0168708
5220161	RPL36AL	-0.308346	0.0269656												5820598	MED16	-0.218201	0.0169076
540240	LOC440957	-0.667253	0.0270349												770746	ETV5	-0.629056	0.0169348
6660475	FGR	-0.43964	0.0270349												730626	LOC285074	-0.299941	0.0169897
4200220	RNF4	0.323015	0.0270349												6450474	BRI3BP	0.297416	0.0169897
6220441	CISD1	-0.432069	0.0270349												2810162	LAT2	-0.380521	0.0169897
6020719	RAB23	0.335072	0.0270349												4900747	C11ORF75	-0.283991	0.0169897
6330170	CHKA	0.256168	0.0270349												2600747	IFIT2	-0.250068	0.0169897
3800634	AVEN	-0.197091	0.0270349												3420154	NLRP3	-0.658362	0.0169897
5720192	FANCE	0.258163	0.0270349												730332	MSN	-0.549593	0.0171582
5700301	C14ORF129	0.358641	0.0270349												6040647	HSH2D	-0.421526	0.0172544
4670520	C16ORF70	0.188991	0.0270349												6290523	HS.121655	-0.162381	0.017258
7610129	RAD51C	0.295569	0.0270349												4730348	THG1L	-0.257255	0.0173232
4040019	WHAMM	0.167208	0.027163												6280626	C21ORF66	0.29392	0.0173232
3190433	STARD5	0.219421	0.0272736												1090390	OAS1	-0.369546	0.0173232
450615	MT2A	-0.657327	0.0273459												4640079	PGLS	-0.314722	0.0173232
360192	INSIG1	-0.452922	0.0273459												2690270	SNIP1	0.195026	0.0173232
2690561	RPLP1	-0.534952	0.0275346												2260066	CLIP1	0.202019	0.0173894
6840746	LOC728823	-0.591589	0.0276844												940435	TRIM8	0.260514	0.0174835
240437	CICE	0.380018	0.0276991												5700296	ZDHHC16	0.31937	0.0175584
6110014	SFRS13A	0.408118	0.0277514												20347	TRADD	-0.294184	0.0175584
2140273	PRIM1	-0.318752	0.027887												4860379	C5ORF21	0.234884	0.0176336
5960504	PSMC3IP	0.264653	0.0278977												6330647	RPS7	-0.455554	0.0178077
6330026	TRAF6	0.167838	0.0279225												2630400	CSTF2T	0.199645	0.0178077
2710343	WNT10A	-0.289911	0.027988												2850441	YTHDF1	0.425551	0.0178077
1740358	LOC392008	-0.346819	0.0280357												6110168	PGAM4	-0.447566	0.0178077
5670315	LSM7	-0.501403	0.0280803												1240674	DENND1A	-0.367262	0.0178077
3710039	MRPL54	-0.455259	0.0280803												4200612	PPIL1	0.337523	0.0178077
1090072	KIAA0494	0.273266	0.0280803												1230594	MEOX1	-0.27357	0.0178077
730487	RARS2	0.290552	0.0280803												580048	GBA	0.210217	0.0178077
6250451	CENPI	0.165448	0.0281221												2360671	ANKLE2	0.239	0.0178077
5690228	CDK5RAP2	0.295056	0.0281634												6560390	CRELD2	0.474129	0.0178077
6400411	TM9SF1	0.154065	0.0282243												6020561	LOC642299	-0.390868	0.017808
4830477	NLGN2	0.157444	0.0283103												6330132	ISG20	-0.520905	0.0179207
130241	SMARCB1	0.331092	0.0283176												3460431	LIG3	-0.225318	0.0179207
1070215	CAV1	-0.46379	0.0283513												4260647	YIF1B	-0.259404	0.0179466
1780324	LOC646784	-0.3132	0.0284072												150438	MID1IP1	-0.295373	0.0180672
3800050	ADCY3	-0.3475	0.0284072												1510138	GTF2H2B	0.301851	0.0180964
5810600	MAP3K5	-0.384034	0.0284072												6290181	RPUSD1	0.33161	0.0181084
6180408	NOSIP	0.265359	0.028461												5290079	GLCCI1	-0.366617	0.0181084
4070136	PIGC	0.185467	0.0285233												7650615	GRHPR	0.307911	0.0181084
620075	UQCC	0.269484	0.028526												2900594	PGD	-0.27239	0.0182446
6290161	SLC16A9	-0.231365	0.028526												20553	C1ORF124	0.251498	0.0182446
2760041	ZCCHC8	0.294259	0.028526												5810750	CBR4	-0.336875	0.0182446
2710307	MFAP3	0.277215	0.028526												6590292	DBNL	-0.289137	0.0182544
290180	LOC647030	-0.386034	0.028526												670671	TMEM134	-0.373295	0.0182647
1230129	DDN	-0.32652	0.028526												7210398	GYPC	-0.393042	0.0182676
6130735	LOC388401	-0.325029	0.028526												5130458	DHX29	0.364886	0.0183224
1500619	LOC642755	0.402308	0.028526												10440	MARS2	0.534611	0.0183224
1260543	ARHGAP21	-0.298468	0.0285292												1660672	FLJ23584	-0.187227	0.0183317
2120598	LOC729046	-0.177413	0.0285292												3170450	MBTD1	0.139395	0.0183317
4200711	SNORA63	0.215984	0.0286419												5900019	CRTC3	0.246027	0.0184382
830685	MMP28	-0.162259	0.0287069												7380333	DKFZP686I15217	-0.201117	0.0184691
3460181	MTCH1	0.299964	0.0287492												4610731	CHAF1B	0.294136	0.0186127
5960706	DNAJC8	0.299999	0.0287998												3140280	C9ORF6	0.287542	0.0186231
520528	CCDC99	0.299925	0.0289295												5960767	CRKL	-0.263018	0.0187748
3120600	ADCY6	-0.217217	0.0289398												2940435	TFRC	0.517703	0.0188251
460114	SNRPF	-0.423541	0.028958												1780348	FH	0.294815	0.0188481
2450279	CICK0721Q.1	-0.261988	0.0289996												1010296	LRAP	0.781429	0.0188498
1010048	CXXC5	-0.349425	0.0290554												4670703	LOC221710	0.211956	0.0188741
6250373	MAT2B	0.506055	0.0290554												6060215	ZFR	0.40711	0.0188768
2570019	C11ORF82	0.274177	0.0292709												4050056	TBC1D16	-0.328215	0.0188768
10201	URG4	0.204842	0.0293142												3290386	PPP2R5B	-0.140401	0.018878
4210524	RND3	-0.32342	0.0293364												430731	WDR53	0.231827	0.0189484
240386	LOC100132439	-0.346707	0.0294303												1500747	CBX7	-0.199422	0.019028
540692	CHST2	-0.34233	0.0294691												160537	FVT1	-0.25007	0.0190367
620026	LOC100128086	0.229478	0.0295259												3180048	IDH1	-0.316126	0.0191623
5390603	UPF2	-0.612646	0.0295513												5870328	LOC440589	-0.212543	0.0191663
7150433	TCTEX1D2	-0.445654	0.0295513												3310414	ZNF576	0.337055	0.0191663
4120209	LOC100133812	-0.555389	0.0296547												2680706	PGAM1	-0.659934	0.0191838
2350703	STX3	0.241262	0.0296547												5670523	CIAPIN1	0.275759	0.0192159
1190717	BMS1	0.188159	0.0296889												2030754	GHDC	-0.226327	0.0192276
540519	NAGLU	-0.227525	0.0298081												10253	PPIL5	0.266925	0.0192898
4150086	ATAD3A	-0.26773	0.0298128												6290685	HIST1H2BJ	-0.432251	0.0193284
4290349	LOC643949	-0.436063	0.0301406												6200369	PPP1CB	-0.328262	0.0193284
20553	C1ORF124	0.2362	0.0301681												6960372	SH3GLB1	0.279561	0.0193848
6290253	C19ORF52	0.270068	0.0301893												6130576	LOC100132391	0.745842	0.0194434
1510020	LRCH4	0.328379	0.0301893												4850521	NUP35	0.274298	0.0194434
5860608	LOC400948	-0.586136	0.03021												4200037	SC4MOL	-0.55381	0.0194434
2710100	LOC441154	-0.322728	0.03021												4760692	C1ORF131	0.349316	0.0194434
2510138	LOC653324	-0.223434	0.0302409												1580161	NETO2	0.401016	0.0195153
6860092	PRKAG1	0.324276	0.0302563												4290259	CCDC51	-0.37534	0.0195153
2340703	LOC100133372	0.438451	0.0303962												5960253	TRMT5	0.365975	0.0195153
6250594	IP6K2	0.344911	0.0303962												6860113	COBRA1	-0.318405	0.0196814
5890368	LOC653377	-0.327542	0.0304642												1010538	C9ORF140	0.304487	0.019711
1050369	LOC646200	-0.345102	0.0305315												6350356	MIPEP	-0.301774	0.0197167
2900072	PPIF	0.26949	0.03062												1190246	FBXL10	0.328788	0.0198098
1010475	CAMK2G	0.231634	0.0306291												3930047	RAB23	0.230919	0.0198098
6580504	LOC124512	-0.224806	0.0307754												4490706	BUD31	0.305103	0.0199333
7550139	STAU2	-0.285401	0.0307766												3890348	MFF	0.307527	0.0199333
2690020	LOC652071	-0.237915	0.0309577												6760255	MNT	-0.21394	0.0199333
610524	CCL3L1	-0.701181	0.0310461												2340180	TAGLN2	-0.478767	0.0200943
2940307	LOC402677	-0.35519	0.0310461												50050	AMD1	0.425076	0.0200943
5340209	NUPL2	0.355842	0.0310461												7050349	DDA1	0.30731	0.0200943
4070026	KATNA1	0.249825	0.0310461												6270307	LOC644934	0.678837	0.0201643
6980202	CDCA1	0.375602	0.0310461												1660368	PKN1	-0.274082	0.0201736
5490376	NCOR2	-0.40376	0.0310461												7570717	GRK6	-0.22624	0.0201736
1690746	FEM1B	0.185027	0.03129												6330025	EXOSC6	0.364854	0.0201797
1470647	KIF2C	0.349536	0.0313032												4260398	HNRNPA1	-0.36676	0.0201797
4850494	LOC643384	-0.286823	0.0313032												3400440	PTPN22	-0.324358	0.0201797
2140370	RPS29	-0.543894	0.0313032												2850626	RAB5B	-0.400689	0.0201978
7610497	LOC441114	-0.226103	0.0313032												1500504	AKR1A1	-0.324216	0.0202713
5670437	GPR183	-0.222272	0.0313157												6400474	MLF2	-0.336784	0.0203523
1010692	NR2F6	-0.318801	0.0313157												5420377	LGALS3	-0.307074	0.0203691
7160671	PRPF6	0.211031	0.0313252												3890543	ETNK1	0.204112	0.0204374
6620382	LOC644684	0.204071	0.0313364												1300608	SNHG9	0.756591	0.0204523
4230035	SIK3	-0.205403	0.0313364												5890241	ZFYVE26	0.219015	0.0204523
1450523	ECD	0.341745	0.0314145												6200072	GPR19	-0.247304	0.0205315
2810653	PPIE	0.249938	0.0315165												2470608	LLGL1	-0.341201	0.0205343
6900392	CHCHD5	-0.39365	0.0315361												130685	ARL8B	0.371744	0.0205343
10646	FAM187B	-0.147156	0.0315903												7610754	GSPT2	0.272423	0.0205343
3170040	LOC645233	-0.367082	0.0316588												2030767	CD48	-0.381556	0.0205542
5260717	SBDSP	0.463389	0.0316588												1070551	CSRP2BP	0.331132	0.0205672
3830139	LOC100132797	0.368828	0.0318011												1690138	LOC100132377	-0.174436	0.0205672
6660333	ORC1L	0.256118	0.0318011												60703	RELL2	-0.14595	0.0205672
150692	SLC26A6	0.325348	0.0318011												450097	AFTPH	-0.521872	0.0205672
5570630	LOC728791	-0.33462	0.0318039												1050017	MIS12	0.323375	0.0205864
2710446	CRLS1	0.25523	0.0318039												770307	LOC100130837	-0.195886	0.0206696
3840164	FAF1	0.322698	0.0318467												1170398	C10ORF57	0.194868	0.0207024
3800735	HVCN1	-0.354943	0.0319392												3840193	KIAA0649	-0.1859	0.0207077
2710551	HS.524256	-0.176782	0.0319903												3520343	C10ORF140	0.19693	0.0207077
4480356	LOC644928	-0.624144	0.0320297												2640402	DIDO1	-0.23456	0.0207077
5310369	LYAR	-0.406811	0.0320297												7570408	CCL5	-0.286588	0.0207821
1450088	HS.562875	-0.266296	0.0320297												6180301	LOC644745	0.833416	0.0207939
1770500	CAT	0.311743	0.0322191												5080201	LOC642946	-0.268036	0.0208153
4150670	CDC37	0.301578	0.0322473												4290279	ACLY	-0.432615	0.0209601
2260541	INTS1	-0.212982	0.0322473												830528	ASCC1	-0.303182	0.0209617
2470450	HS.575583	0.253058	0.0322473												4890068	MAP3K11	0.211477	0.0211018
3450722	LOC644033	-0.31802	0.0322473												4760397	LOC100129086	0.297416	0.0211204
730121	FBXO7	0.419904	0.0322473												1410408	ARID5B	-0.349797	0.021132
3520121	RPL28	-0.236013	0.0322473												1510202	RWDD1	0.269	0.0211553
5570601	RNPEP	0.364975	0.0323177												6960440	UBE2A	0.347806	0.0211598
3060092	LAT2	-0.430925	0.0323609												4290014	FLAD1	0.313345	0.0211598
10343	MRPS5	0.191505	0.0326425												4280019	MAPK13	-0.414353	0.0212269
2760519	CKLF	-0.331569	0.0326449												2630379	ZNF69	0.614238	0.0212828
3400703	WAC	0.207708	0.0327005												540379	DLG3	-0.184255	0.021314
7550452	MRP63	-0.386044	0.0329767												520309	RLF	-0.250572	0.0213312
520133	SUMO2	-0.294798	0.033063												2370102	RAD9A	0.146709	0.0213312
5700592	WBP4	0.320144	0.0331007												1770044	SEC14L1	-0.265635	0.0213312
1850193	ISCA1	0.268095	0.0331901												3890176	EIF4EBP1	-0.201333	0.0213477
3120367	SQLE	-0.382603	0.0332413												6520201	NFATC2IP	0.376281	0.0213477
2470386	DEXI	0.372101	0.0332413												7150196	TMEM87A	0.286718	0.0213477
5670296	UBTF	-0.296475	0.0332413												3610114	COMMD9	0.344819	0.0213477
3440463	CLCN3	0.266631	0.0332413												4850136	LOC399988	0.802131	0.0213477
2230725	LOC728031	-0.384794	0.0332413												2680435	MRPL1	0.420084	0.0214841
5700615	LOC100129552	-0.40424	0.0332413												2030189	POLR3D	-0.164411	0.0215149
4810722	RNF34	0.22349	0.0332413												870669	LRRC56	0.147208	0.0215789
7330047	EIF5B	0.267099	0.0332413												4540072	C16ORF75	-0.458834	0.021626
3610274	PJA1	0.14468	0.0332413												1070152	IL17RB	-0.176607	0.021626
4120341	ITGAE	-0.318273	0.0332413												6060131	TP73L	-0.402972	0.0218108
3060086	LOC728698	0.337425	0.0332413												5960332	SLC39A10	-0.202725	0.021841
2140541	LOC389816	-0.490237	0.0333063												2000546	C3ORF10	0.406477	0.0218493
3800273	LOC730994	0.214205	0.0334093												1820072	PPP2R3C	0.316641	0.0218493
6590592	SDC1	-0.25077	0.0334563												3170689	NKTR	0.299587	0.0218493
160204	RPP40	-0.345584	0.0338976												5340338	E2F2	0.297651	0.0219062
1010068	FKBP2	-0.429742	0.0338976												7200292	SCAMP3	0.249655	0.0219147
4810050	LOC645558	-0.209608	0.0340154												7000224	SIRT1	0.225392	0.0220056
4040008	LOC646195	-0.341237	0.0340705												4780128	ATF3	-0.353568	0.0220249
7550161	ADK	0.309135	0.0342322												5550379	CAV1	-0.257827	0.0220249
4200608	SPATA2	-0.169073	0.0342322												1740767	C11ORF63	0.505593	0.0220307
2030088	PILRA	-0.243982	0.0342322												540139	NFKBIE	0.385481	0.0220307
6220470	TBP	0.238777	0.0343178												3400577	EIF2S2	-0.294831	0.0220653
2490730	SF4	0.23502	0.03436												3390484	SERINC2	-0.18722	0.0220808
1660397	STAT6	-0.17446	0.034479												3180746	PLDN	0.416877	0.0220915
3190300	LOC728244	-0.384308	0.034479												1430113	LOC728505	-0.34476	0.0221384
1450358	HBD	-0.744262	0.034479												4850296	HCFC1	0.341656	0.022214
70592	VCL	-0.331576	0.034479												3710025	RUFY1	0.185013	0.0222719
1110242	LOC644877	0.421534	0.034479												6290112	SRPR	-0.318055	0.0222719
1660725	FAM27A	-0.485308	0.0346914												7550639	GNPDA2	0.290336	0.0222719
2750044	ZNF280B	0.215162	0.0346914												6350154	FAM122A	0.170553	0.0222719
3830403	ZNF143	-0.23031	0.0346914												6420500	MGAT3	-0.264507	0.0223246
5310615	SLC25A15	-0.260772	0.0347168												2470367	INPPL1	-0.347013	0.0223246
4390653	LOC100129808	-0.234688	0.0347604												1190367	IER3	-0.369164	0.0223666
7150196	TMEM87A	0.269373	0.0347787												3190092	LDHA	-0.547737	0.0223863
630356	DAZAP2	0.311646	0.0350094												650709	RNF34	0.376637	0.0223863
2000440	ENSA	0.253479	0.0350094												3780161	TMEM70	0.228918	0.0223973
2340446	LOC652726	0.178185	0.0350152												6580441	SLCO2B1	-0.310436	0.0225535
2600646	WDR45L	0.336161	0.0350319												1580524	ACSL3	-0.351863	0.0225535
840544	RBM4	0.324506	0.035086												2970437	PLEKHA2	-0.207683	0.0226866
4880129	TOMM7	-0.749857	0.0351037												4810072	TUSC2	0.327105	0.0226866
2810674	TRIM4	0.424954	0.0351539												5270681	TMEM110	0.182132	0.0228009
6380367	BOLA2	-0.446771	0.0352955												5810743	LOC387882	-0.401088	0.0228887
3850687	FICD	0.25689	0.0352955												4200497	CLK2	-0.18689	0.0229433
10170	GNG5	-0.32651	0.0352955												4290148	HIST2H2AA4	-0.368891	0.0229646
3710647	MXD4	0.348508	0.0352955												990184	PSMD6	0.246639	0.0230308
5080615	IL16	-0.231617	0.0352955												2640326	LOC649553	-0.402986	0.0230852
1170176	CAMK2G	0.16948	0.0353012												2360091	RNU1G2	-0.701048	0.0231299
540524	NMRAL1	-0.354987	0.0353406												1030259	HPS5	0.266057	0.0231299
3460066	ROBLD3	-0.326766	0.0353652												2690278	ZBTB25	-0.207168	0.0231787
1440451	EXOSC2	-0.306232	0.0353652												3890398	WBP2	-0.503662	0.0232459
5360070	CCNB2	0.278796	0.0354355												1500056	DKFZP686I15217	-0.158673	0.0233178
160142	GPR89A	0.299472	0.0354355												620484	TNFRSF13B	-0.418721	0.0233178
580184	PHF20L1	0.26608	0.0355352												150681	ZNHIT6	0.32005	0.0233178
4250053	CCL3L1	-0.745077	0.0355894												5290386	TPM3	-0.239562	0.0233178
1980474	PLD6	-0.400118	0.0355894												520278	FAM100B	-0.201503	0.0233178
1170551	LOC646785	-0.375679	0.035594												2360020	FADS1	-0.502982	0.0233178
360747	COASY	0.272709	0.0356048												4780671	ERO1L	-0.325366	0.0233313
2900204	RFX1	-0.268155	0.035641												1240358	RAB20	-0.168901	0.0234065
4890451	GRAMD3	-0.306477	0.0357858												650348	METTL1	0.457853	0.0234065
3180521	SPRYD3	0.32599	0.0357976												6280079	CSTF2	0.31522	0.0234065
1820044	ALDH9A1	0.271082	0.0357976												840358	EXOSC10	0.197981	0.0234473
4670634	LOC100132394	-0.610298	0.0359623												4260112	LOC100133177	0.557233	0.0235725
2810040	TIPRL	0.20835	0.0359623												4760521	HPS5	0.215216	0.0235959
6760546	TIPARP	0.291033	0.0359623												1400491	TOB2	0.227826	0.0236003
6980100	VARS	-0.276516	0.0360458												2570400	LOC648605	-0.180323	0.0236277
7210020	MAPKAP1	0.279663	0.0360458												3610358	KLHL28	0.294739	0.0236277
6940377	TOMM7	-0.645462	0.0360458												4260139	AKR1B1	-0.26266	0.0236277
1010465	CBARA1	0.188584	0.0361619												5550465	CDK5RAP3	-0.262638	0.0236277
6450632	TCF19	0.17164	0.0361619												6380037	LOC100130516	0.695034	0.0236277
6960136	LOC285216	0.175341	0.0361619												2450367	LRIG1	-0.174015	0.0236657
2070309	OSGIN2	0.263352	0.0361619												1850433	SPTY2D1	0.297333	0.0237224
6200402	MT1A	-0.668138	0.0363005												6250382	ANAPC13	0.359419	0.0237977
4230064	LOC100132658	-0.251681	0.0363709												5960722	TUSC4	0.271651	0.0238364
1780338	LOC137107	-0.35187	0.0365875												6450553	RPS16	-0.238557	0.0239498
2450634	POLR3H	-0.392042	0.0366367												5910039	NAT6	-0.173446	0.0240315
940424	RYK	0.242463	0.0366367												7400619	SPATA5L1	0.366386	0.0240315
3390437	GLE1	0.174342	0.036749												7610692	ARPC1A	0.314156	0.0240387
7000494	FAM81A	-0.299149	0.036749												4560154	KIAA0831	0.194687	0.0240502
7570646	HS.577681	-0.143705	0.0367623												780019	LOC642975	0.257526	0.0241224
2650446	GANAB	-0.261772	0.0369326												1070678	COTL1	-0.395087	0.0241224
1820189	ICT1	-0.299182	0.0370222												6420017	SIN3A	-0.289038	0.0241597
3710673	HDDC3	-0.314931	0.0370544												5360154	ZDHHC7	0.224139	0.0242245
2710402	ZCCHC14	0.210501	0.0371027												160612	MGLL	-0.32516	0.0242763
3420689	BRD8	0.324592	0.0372041												540403	LRP5L	-0.213704	0.0243116
7160324	LOC646567	0.227568	0.0372041												3990458	S100A4	-0.413809	0.0243194
4490452	MIER1	0.268886	0.0372041												1440438	SAMD1	-0.319222	0.0243194
6840056	MYL6B	-0.301551	0.0372126												6660544	C10ORF65	-0.159414	0.0246053
1070286	M6PR	0.343351	0.0372682												4010386	PGBD1	0.19199	0.0246053
3310402	PPM1A	0.355168	0.0373092												5360347	NQO1	0.773466	0.0246103
940014	LOC441455	0.247127	0.0373269												5050500	ZBTB9	0.309817	0.0248425
2750367	PMAIP1	0.260418	0.0373668												4220259	CTSZ	0.456479	0.0249076
3840747	OSGEPL1	0.16681	0.037403												360110	KLF6	-0.241686	0.0249474
4260044	SQSTM1	0.454068	0.0375106												6660195	RPUSD3	-0.303665	0.0250356
3890682	C5ORF44	0.192397	0.0375739												1260315	PMM2	0.341361	0.0250356
110327	SEC62	-0.144415	0.0375739												3930154	H2AFY	-0.407023	0.0250356
4480288	ISG20L1	-0.433268	0.0375739												2320093	PIGY	0.326872	0.0250503
670010	LOC650298	-0.425523	0.0376023												4040441	HSD17B6	-0.174183	0.0250503
7610279	DEAF1	-0.206927	0.0376023												1050600	MAP2K1	-0.523334	0.0250549
4250458	CFL1	0.304562	0.0376023												4920739	TAX1BP1	-0.445395	0.0250549
2140470	PSMA2	-0.29477	0.0376748												1660296	ID2	0.352218	0.0250549
1690348	WDR57	0.290087	0.0377512												2370279	MACROD1	-0.320072	0.0250549
6250386	LOC653147	-0.189897	0.0377904												2360593	DDT	-0.390915	0.0251002
4780475	C1ORF173	-0.338255	0.0377904												3710719	MRPL45	-0.226186	0.0251475
6770639	NDEL1	0.181372	0.0378873												1110433	LOC729687	0.321115	0.0251612
1010575	C16ORF87	0.277781	0.0378873												3360131	NAPRT1	-0.273088	0.0252284
3130291	C12ORF57	-0.531899	0.0378873												2650564	RARRES3	-0.874618	0.0254167
4250544	BTBD10	0.288206	0.0381272												3370703	FEN1	0.233147	0.0254167
4280053	SIT1	0.130001	0.0381627												2100528	HIST1H3F	-0.386423	0.0254438
7330131	GXYLT1	0.266281	0.038182												5910554	ADAL	-0.201661	0.0254722
6560376	RPS26P11	-0.565591	0.038182												6370672	C3ORF63	-0.251006	0.0254735
5560711	SATL1	0.172931	0.0381989												4070075	OSTCL	0.155882	0.0254735
1940435	C6ORF66	-0.20837	0.0381989												1580327	SMARCD2	-0.287179	0.0255039
5900600	CNBP	0.372309	0.0383007												830152	FCER2	-0.507158	0.0256898
3400086	LOC729082	0.228405	0.0383273												4560450	E2F7	0.331014	0.0257299
6520367	MIR607	-0.187367	0.0383585												450475	APEH	-0.247996	0.0257576
1110343	LOC100132037	-0.49215	0.0384075												6290253	C19ORF52	-0.270111	0.025801
5310475	RAD17	0.207735	0.0384075												4230035	SIK3	0.206925	0.0258944
4390327	CLTA	0.302792	0.0385392												670647	BMP2K	0.23791	0.0258944
4040048	LOC653994	0.273304	0.0385486												6650201	CCDC97	0.254578	0.025922
7210170	DSE	-0.31445	0.0386797												2370671	TSPAN12	-0.377034	0.0260612
2120754	LOC100130886	0.189305	0.0388196												2350543	EID2B	0.698696	0.0260612
4060468	CENPL	0.344623	0.0388196												940300	C17ORF90	-0.449987	0.026084
1260315	PMM2	-0.322183	0.0389425												6130615	PARP3	-0.223717	0.026084
160154	NPY5R	0.135445	0.0389425												5220377	ACSS1	-0.325418	0.0262449
3780544	SF3B14	-0.264932	0.0389425												60475	HS.555208	0.228225	0.0262764
4260398	HNRNPA1	0.332644	0.0389794												3800551	MICAL1	-0.244395	0.0262913
6510201	PPAN-P2RY11	-0.182415	0.0390354												1580215	FBXL6	-0.227798	0.0262913
7560554	DGCR14	0.216317	0.0390354												6960546	POLR2C	0.373946	0.0263308
5130379	SDHAP2	0.354115	0.039114												6940647	C16ORF58	-0.356924	0.0263323
2260131	PLCG1	-0.222079	0.03923												1010653	POLR1C	0.318569	0.0263323
2320133	TXNRD1	0.326329	0.0392429												510332	HS.505676	0.247548	0.0263744
6110332	ARHGAP19	0.359154	0.0393316												7160474	HLA-DQB1	-0.53446	0.0264547
4150278	DUSP14	0.23846	0.0393722												3180470	SDHA	-0.340375	0.0264547
5420575	SLC3A2	0.501947	0.0393722												5870605	HS.145049	0.29747	0.0264547
5340138	MRPS18B	-0.533625	0.0395383												2100519	IPP	0.265705	0.0264988
4150593	SARM1	-0.19199	0.0395383												6650341	FCGR2B	0.266801	0.0264988
3800110	ORC5L	-0.237952	0.0395383												3930681	DHX58	-0.164325	0.0264988
3710609	TSPAN17	0.302659	0.0395383												6290435	USP4	-0.275732	0.0265265
5700279	PRIM2	0.274433	0.0395752												3360133	CYP20A1	0.241849	0.026546
4480592	CHMP6	-0.311021	0.0395752												3450131	TGM5	-0.164466	0.026546
1110544	GPHN	0.242851	0.0397278												6110181	ABCC4	0.246278	0.026546
4210095	ATP1A1	-0.304357	0.0398489												540563	HLA-DMA	0.411796	0.026546
1450273	CLUAP1	0.209735	0.0398489												2760239	RASGRP1	-0.212281	0.026546
6770037	HS.567033	0.21996	0.0398489												4120215	WASF2	-0.32061	0.0265553
3400072	ZNF544	-0.350161	0.0399227												4230296	PSMC2	0.307271	0.0265728
770372	RYK	0.21437	0.0399227												3830647	VPS37B	-0.220466	0.0265883
6400722	HMGXB4	0.318322	0.0399227												6290053	AUP1	0.323215	0.0265883
870594	ZNF627	0.208267	0.0399891												4860373	LOC644422	0.418141	0.0266581
5550564	MTRF1L	0.255172	0.0399891												7550608	TMEM9B	0.235858	0.0267805
6510427	RSPRY1	0.414368	0.0399891												3420121	ARS2	0.324994	0.0268217
4850097	RPLP2	0.203757	0.0403997												6020280	NRAS	0.220856	0.0268301
4880524	LOC652670	-0.312913	0.0403997												130228	HDHD1A	-0.183249	0.0268346
5960253	TRMT5	0.327637	0.0404169												5550280	HS.545422	0.18647	0.0269974
7000431	MPZL1	-0.18879	0.0404177												2070403	CABLES2	0.274386	0.0269974
6290187	RCE1	0.216877	0.0404528												5890500	PGAM4	-0.563722	0.027154
6380458	ELF2	-0.20451	0.0404528												2140273	PRIM1	-0.310549	0.0271633
3390722	NICN1	-0.378921	0.0404528												3610162	IDS	-0.192331	0.02721
3360056	ALKBH1	0.206066	0.0404528												4810615	SLC25A44	0.274326	0.0272271
4780600	RBM47	-0.326422	0.0404558												1400209	ALKBH5	-0.309223	0.0273167
6060646	CRYZL1	0.19471	0.0405247												3990477	MTHFR	-0.154019	0.0274711
5220224	DIABLO	0.296376	0.0405336												870056	FAM119B	-0.267287	0.0274946
3180112	TMEM128	0.180655	0.0405602												2850180	NUDT16L1	0.294673	0.0274946
6220327	LOC730744	0.176263	0.0405792												6180743	LAIR2	-0.248435	0.0275092
7050370	ANKRD9	0.363329	0.0405792												5490131	NIPSNAP1	-0.399736	0.0276361
2070368	TUBB2C	0.483256	0.0405792												3130612	TRIP6	-0.367108	0.0276361
5360202	MRFAP1L1	0.164049	0.040652												3360377	UTP14A	0.447939	0.0277125
6620475	ORC2L	-0.262629	0.0407163												6180414	PTP4A1	-0.268217	0.0277238
540280	LOC644790	-0.356981	0.0407357												2630553	COX4NB	0.298735	0.0277642
7510709	CEP55	0.271223	0.0407357												5550026	RBM15B	0.337227	0.0277642
5720398	NDUFAF2	-0.394986	0.0409924												1850468	CCDC56	0.435011	0.0278747
3290435	TFDP1	0.234363	0.0409924												7330196	EXOC6	0.258893	0.027949
3420647	FBXO8	0.197447	0.0409924												4120491	DGKD	-0.174864	0.0280223
6100075	GNAS	0.370216	0.0411909												1010349	ASMTL	-0.20535	0.0280325
3450114	FAM69B	-0.300027	0.0411909												10546	RPS24	-0.460863	0.0280549
3190035	LOC729277	-0.151229	0.0413929												5910541	CTNS	0.25887	0.0281815
1400209	ALKBH5	0.292909	0.0413929												1940082	HS.40289	0.228648	0.0282326
7000682	CARS	0.50339	0.0413929												3130577	C6ORF153	0.523419	0.0282458
6180064	NR1H2	0.204326	0.0413929												6330278	MAP2K5	-0.206754	0.0283196
1070538	NDUFS8	-0.391954	0.0414693												3840491	PELI2	-0.209414	0.0283847
7210327	AADACL1	0.219035	0.0414693												6100180	EFEMP2	-0.181214	0.0285408
6220164	CENTG3	-0.290063	0.0414693												6450475	YRDC	0.325508	0.0285801
4900689	C5ORF54	-0.137202	0.0414693												6560075	TRIM21	0.20361	0.0285867
5720747	LOC441775	-0.23766	0.0414791												2710725	HP1BP3	-0.21822	0.0286548
1090224	LOC645993	-0.1481	0.0417626												7040037	CUEDC2	-0.234631	0.028685
10209	HNRNPA1	0.604231	0.0417626												6520369	LCLAT1	0.264883	0.0287087
1430653	MTX3	0.20294	0.0418173												3180681	NCF1C	-0.229939	0.028744
6650133	LSM5	-0.240369	0.0418346												4890192	C22ORF30	-0.177903	0.0287479
6250524	HS.584251	-0.200519	0.0418665												6660475	FGR	-0.421631	0.0288333
7650020	AADACL1	0.288654	0.0419272												3180327	POLR2J2	0.268932	0.0289656
7550639	GNPDA2	0.264141	0.0419272												2970379	NET1	-0.170781	0.0289656
6110672	ACP1	0.292177	0.0419562												3800497	VPS45	0.230965	0.0290412
7570139	FBXO38	0.236815	0.0419562												4250288	UFSP2	-0.26814	0.0290412
5090711	LOC440575	-0.345827	0.0419562												2640184	ZBTB5	-0.152659	0.0290765
610161	LOC441533	-0.247967	0.0420881												3400133	TCEB2	0.257267	0.0290765
2480128	FBXO21	0.240859	0.0420881												2470333	TBPL1	0.35098	0.0290765
2900414	LOC729342	0.236093	0.0421519												450070	C18ORF21	0.223073	0.0291059
4780731	UBXN2B	0.248262	0.0421589												1240661	KIAA0528	0.260569	0.0292666
2480241	ATP6V1C1	-0.243681	0.042267												4640689	EIF4A2	-0.42219	0.029275
7000246	LOC389137	-0.265959	0.042267												5550537	OTUD6B	0.196967	0.029312
3130609	INPP5D	-0.262337	0.0423655												1430670	SNRNP70	-0.228017	0.0293159
5310088	GPR137	0.220213	0.0425488												6520156	PRCC	0.253137	0.0293598
3840689	PIGT	0.22754	0.0425488												2850576	SEMA4A	-0.211291	0.0293598
2650020	PWWP2B	-0.209262	0.0426324												6760021	SNHG7	0.434366	0.0293782
3180706	NOL6	-0.411327	0.042673												3180600	PNPO	-0.221397	0.0293871
2470187	CS	0.371102	0.0428424												7200161	KIAA1826	0.214856	0.029438
6650379	SERTAD3	0.188652	0.0429033												2470338	KLHL6	-0.313481	0.0294619
50242	KILLIN	0.376045	0.0429033												3780167	ZNF200	0.17185	0.0294631
5690328	MRPS33	-0.35393	0.0429631												4150102	HS.296031	-0.353493	0.0296579
5570615	FTSJD1	0.233392	0.0430024												630066	LRP5	-0.317554	0.0296976
7320162	DCUN1D2	0.160809	0.0430024												5550288	AMY1B	0.278905	0.0297599
2650482	PTPRE	-0.222809	0.0432013												4490176	RGS1	-0.19766	0.0297599
4830731	MRPS9	0.258286	0.0432013												6580612	NUP43	0.372229	0.0297814
1190189	LOC100132493	0.24855	0.043205												2810114	C15ORF17	0.185575	0.0297989
3940274	LOC732360	-0.61583	0.0432489												1470332	FXYD5	-0.304922	0.0298518
3310762	LOC100129342	0.148671	0.0432489												7150017	C6ORF48	-0.348304	0.0298927
460307	LOC100132288	0.177629	0.0432489												4050221	YJEFN3	0.15019	0.0299223
1570309	NEK2	0.318867	0.0432489												6590546	SLC25A15	-0.169492	0.0299492
7610600	LOC646048	0.158185	0.0433214												5720491	LOC728640	0.233312	0.0299492
3140138	C12ORF47	0.35079	0.0433682												1990253	TDG	0.374423	0.0299492
6280167	LOC401115	-0.700353	0.0433682												5860156	C22ORF39	-0.162864	0.0299492
6650017	ATP6V1B2	0.358032	0.0433682												4830315	DUSP10	-0.234941	0.0299492
1240592	C7ORF47	-0.295189	0.0435493												6480064	POLR1E	0.233126	0.0299492
5130458	DHX29	0.317714	0.0435553												1570669	LACTB	-0.338965	0.0299747
5960014	C15ORF57	0.211516	0.0438135												3800040	PHAX	0.287672	0.0301037
3450253	ZNHIT3	0.170007	0.0438135												3930390	SMAP2	-0.242086	0.0301037
2070176	LOC202459	-0.165942	0.0438299												2690273	BCAP29	0.259576	0.0301626
1070278	LOC643308	-0.339869	0.0439861												7210632	AKR1C3	-0.407986	0.0301626
3800538	ACPL2	0.158789	0.0439861												5900504	C6ORF106	-0.300996	0.0302347
2710187	ATXN7L2	-0.210389	0.043991												2680497	NCAPD2	-0.285331	0.03025
1010360	GCH1	0.18121	0.0440166												7050458	DBP	-0.169548	0.03025
5420474	HSPBL2	-0.383395	0.0440514												2030736	SEPHS2	0.335097	0.03025
7040477	PLOD2	-0.190062	0.0440514												510333	LOC728965	0.187699	0.03025
3360619	ZFP106	0.358821	0.0441134												540113	CDC14B	-0.232483	0.03025
4120278	KIF23	0.284409	0.0442118												1240739	LEPRE1	-0.199271	0.0302593
1260731	MDP1	-0.242351	0.0442591												6200215	TTC13	0.241008	0.0302593
240022	LOC644172	0.360025	0.044269												6350600	DTX2	-0.329737	0.030339
6100050	NECAP2	0.265595	0.0443295												3440424	LOC653820	-0.381279	0.0304783
7560253	EXOSC4	-0.57774	0.0444624												2070440	ST8SIA4	-0.179314	0.0304913
2350661	TSTA3	-0.24623	0.0444867												1710594	LOC643336	-0.27119	0.0304913
380327	LOC730820	0.298583	0.0446705												5490068	MCOLN2	0.385122	0.0304964
3990553	HS.576106	0.142796	0.0447894												1660039	DHPS	-0.328361	0.0304964
2000593	RPL17	0.323312	0.0448479												2970368	ZW10	0.223026	0.0305018
3180273	PDXP	0.19704	0.0448479												6280471	HSPA1L	0.124927	0.0305381
6900279	C21ORF24	-0.647072	0.0448479												290053	DGCR8	0.245918	0.0305381
3870408	DUSP18	0.176633	0.0448719												5910689	SMC4	0.419163	0.0305381
6060315	FERMT3	-0.19426	0.0449607												3180563	GPR180	0.299499	0.0306383
540605	KLK10	0.124633	0.0449607												3450039	C3ORF38	0.225239	0.0307536
150544	PSMC4	0.339668	0.0449607												2900451	MR1	-0.273974	0.0308728
1770181	C15ORF24	0.176585	0.0449607												7040711	CKAP2	0.183561	0.0308728
4060546	PHYH	0.258154	0.0450696												2630563	SLC39A14	0.296039	0.0309313
3830400	OSCP1	-0.15165	0.0451291												3180273	PDXP	-0.206558	0.0309517
6100156	LOC100127891	-0.149776	0.0451698												6770189	RTN4	-0.292991	0.030957
7400246	BCDIN3D	0.211041	0.0451698												4810358	NUP54	0.237443	0.0309577
1500538	LOC645138	-0.334151	0.0452813												2680538	MAP6D1	0.20848	0.0309577
6590201	ATP6AP1	0.24068	0.0452813												650367	DNAJC21	0.177436	0.0309577
4670435	ISY1	0.458239	0.045284												3060450	RBM5	0.256967	0.0309577
6130347	LOC642325	0.122922	0.045284												2230615	WSB1	0.446445	0.0309577
5360239	PSMD10	0.225884	0.0453197												7400224	CDKN2AIPNL	0.76148	0.0309577
620019	RPS26P10	-0.391622	0.0454466												3840736	C11ORF46	0.264527	0.0309577
4590113	MCPH1	0.188135	0.0456664												7610598	TRAF5	0.236235	0.0310851
5550328	LOC647302	-0.460321	0.0456664												4210619	CD2	-0.185957	0.0310851
4560343	DMTF1	0.200375	0.0457002												6420736	DNAJC12	-0.132688	0.0311437
3610563	LOC728553	-0.212895	0.0457002												4810438	MAN2B2	0.264286	0.0312667
7000463	HNRNPK	0.263132	0.0457002												1820274	HERC1	-0.229542	0.0313736
1410279	APOBEC3F	-0.168763	0.0457076												6660487	ZNF577	0.279156	0.0316186
110075	TRAK2	0.229793	0.0457404												5670672	GUSBL1	-0.309001	0.0316999
6250576	MRPL21	-0.258474	0.0457404												4920593	CDKN2C	-0.195598	0.0318477
4730674	SKP2	0.276602	0.0457404												5390575	CUGBP2	-0.247602	0.0318996
6510435	MORF4L2	0.382913	0.0457701												5560609	LOC648605	-0.218422	0.0319343
5870605	HS.145049	0.27381	0.0457701												3610630	CRBN	0.202975	0.0319851
4120722	NOL8	-0.287843	0.0458098												2120286	POLE4	0.287224	0.0319952
2140731	HS.126651	-0.132486	0.0458534												5290148	GPT2	-0.591255	0.0320012
3420300	EEF2K	-0.246825	0.045896												6760711	MEF2A	-0.180995	0.0320012
4900209	TIMM9	-0.404652	0.0460159												5890669	PRPSAP2	-0.407667	0.0320825
3930082	FLJ12355	-0.182246	0.0460159												5290626	C14ORF4	-0.467038	0.0321011
7320435	DPM3	-0.532354	0.0460159												7610370	2006-09-01	-0.538058	0.0321145
1030047	TIA1	0.311845	0.0460159												6250091	ZHX2	-0.23408	0.032162
3440201	TTC5	0.170135	0.0460244												3060563	NR2C2AP	0.339696	0.0322079
7040114	MCCC2	0.297534	0.0460635												1470475	SECISBP2	-0.151904	0.0322319
6400647	EHD4	-0.283783	0.0460907												6580437	SERGEF	-0.20836	0.0322319
3800520	PSPH	0.48927	0.0462281												3520315	LOC731542	0.820038	0.0322382
6560392	FLJ36848	0.230471	0.0462281												2340241	IMPA2	-0.281777	0.0322396
2810162	LAT2	-0.322515	0.0462281												4010040	HBG2	-0.258223	0.032241
2320170	CDC45L	0.243143	0.0463214												6760674	LOC100128881	0.178491	0.032241
450553	AHNAK	-0.234094	0.0463214												2600324	TMEM147	-0.282157	0.0322903
2260576	COX7B	-0.427734	0.0463648												3390139	SDHD	0.302537	0.0323903
1660020	ARHGEF17	-0.150409	0.0463765												20156	SDHAF2	0.334396	0.0323903
7210544	LOC100133328	-0.624522	0.0466678												2350537	MMP7	-0.238446	0.0324461
3360280	THYN1	0.162321	0.0466816												5570538	SFRS17A	0.30116	0.0324461
2570463	LOC728492	-0.404506	0.0466816												2060746	PATE2	0.155634	0.0324699
2140364	ZFYVE20	0.183679	0.0467395												4260010	CYB5R3	-0.293158	0.0325846
2630189	PHF16	-0.161645	0.0467463												4860463	TAF15	-0.358023	0.0325899
5670039	LOC100134407	0.296546	0.0467463												6580121	MID1IP1	-0.314577	0.0325963
3940719	LOC653737	-0.358155	0.0467463												4780446	LEMD2	-0.28733	0.0326745
4290537	TMED2	0.346407	0.0467936												3310521	LOC646836	0.137802	0.0327102
6770288	LOC388401	-0.265476	0.0467936												6450594	CD79B	-0.394736	0.0327102
3890544	NUP37	0.274196	0.0468418												2570156	GGA1	0.668446	0.0327102
4280661	TMUB2	0.18694	0.0469037												4480162	SND1	-0.346016	0.0327237
510360	ONECUT2	0.246479	0.0469232												3520382	CCNT2	0.163307	0.0327592
3780131	C19ORF50	-0.22861	0.0469927												3420661	CKMT1A	-0.260823	0.0327592
1580133	CUGBP1	0.231532	0.0470518												4050541	HMGN2	0.335837	0.0327592
2230603	AP3B1	0.26688	0.047222												3610035	CD58	0.439605	0.0327592
4180494	ITGAL	-0.294628	0.047222												6100414	UPRT	-0.262416	0.0327592
3830538	CCDC130	0.318531	0.047222												6860753	TSPO	-0.424578	0.0327604
6900762	LOC728620	0.304158	0.047222												5490187	UBTF	-0.135914	0.0328639
6580129	C17ORF48	0.179385	0.047222												2810241	EXOSC5	-0.410226	0.0328806
2760136	TRIP11	0.234703	0.0472843												6900440	SLC25A1	-0.472134	0.0329585
1990255	MAF1	0.289439	0.0473797												780170	LOC100128505	0.928805	0.0329585
870497	CCNE1	0.223317	0.0474454												7150685	CBX5	-0.381394	0.0329972
130703	CCNDBP1	0.13079	0.0474927												60326	C7ORF42	-0.184378	0.0330716
4670102	EGLN1	0.318028	0.0475342												5810735	LOC646996	0.50234	0.0330716
2760148	IL11RA	0.244617	0.047539												3450059	SH3KBP1	-0.410878	0.0331187
2030368	ZBTB25	0.207024	0.0476152												7400341	C11ORF2	-0.296597	0.0331584
1400279	ZNF586	0.217319	0.0476152												1850445	STUB1	0.251013	0.0331605
4200148	CDC14B	0.228677	0.04767												2900372	ARMC10	-0.300006	0.0331643
6330309	COPZ1	0.307129	0.0477928												6580091	LOC339352	-0.25443	0.03317
1740598	LOC652608	-0.303008	0.0478122												6590022	LOC653752	0.146196	0.0333089
130187	PAPSS1	0.284457	0.0478263												4480192	CDC42SE1	0.328936	0.033334
620066	MGAT4B	0.191974	0.0478263												7210544	LOC100133328	0.650635	0.0333617
580681	ZNF564	0.188109	0.0478414												940039	GRB2	-0.281361	0.0333617
6380347	XRCC6	0.212485	0.0478782												4200523	LRRC37B	0.238496	0.0333617
1340075	BAG3	0.614767	0.0479266												1990546	MLEC	-0.398834	0.0333905
5910338	TMEM203	-0.295995	0.0479266												60670	LXN	0.210038	0.0334897
7400050	CCM2	0.285277	0.0479748												3870373	LOC646993	0.191138	0.0334897
4640022	LOC442727	-0.32156	0.0480679												1300482	HIP2	0.26714	0.0334897
2810112	RRAGC	0.219043	0.0480679												2190056	TMEM199	0.166921	0.0335512
4570296	USE1	-0.167329	0.0480679												2370328	TRIM68	0.240411	0.0336655
2490754	MAP1LC3B	0.200176	0.0482423												6520592	SNHG4	-0.289291	0.0337661
6980010	MED28	0.177619	0.0483862												3140202	MYPOP	0.235576	0.0337703
2000468	SRPK2	0.27416	0.0484141												1400377	KIDINS220	0.22448	0.0338375
610762	TXNDC14	0.348537	0.0484178												7100072	PFKM	-0.192433	0.0338375
3060377	MFAP4	-0.145592	0.0484263												3800753	CDCA7L	-0.183631	0.0338375
3440348	ASH2L	0.236042	0.0484969												7150162	MRPS25	0.199653	0.0342259
3460707	STMN1	0.335552	0.0484969												2630161	NOL11	0.271416	0.0342442
2750259	ZMYM5	0.223799	0.0484969												6560603	SIL1	-0.224535	0.0342771
150521	LOC100129424	-0.333054	0.0484969												6250546	ARHGEF19	-0.172506	0.0344559
3170181	ETF1	-0.364078	0.0485585												4180132	FAM189B	-0.13835	0.0344572
50095	METRNL	0.127474	0.0487714												7330270	ADNP2	0.269067	0.0344724
6960546	POLR2C	0.338676	0.0487714												130544	KIAA1160	-0.234716	0.0344807
5860156	C22ORF39	0.151164	0.0487815												4150279	C6ORF47	0.332359	0.0345817
6220195	BATF	-0.423222	0.0487815												1740040	CLN5	0.18301	0.0345848
4560242	DDX19B	0.237281	0.0490726												130619	PRPS2	-0.253332	0.0346302
6040537	DIABLO	0.183431	0.0490726												2120280	LOC400657	0.19173	0.034771
780500	CAB39L	0.149558	0.0490726												6380327	PDSS2	0.237815	0.034771
3180653	SON	0.196161	0.0490726												2490372	PLAC8	-0.444317	0.034771
7200292	SCAMP3	0.218394	0.0490726												6270427	IGBP1	-0.254607	0.034771
240487	SH3BP5L	0.208155	0.0491078												2510164	SNORD3A	-0.695099	0.034771
4480719	LOC653895	0.207454	0.0492415												2070170	UBE2L6	-0.289125	0.0347895
5550746	TIRAP	0.112023	0.0494687												5960307	LOC100131727	-0.188756	0.034924
6420441	LOC728416	-0.237377	0.0495723												1300398	CGGBP1	0.232939	0.0349861
6200301	LOC646942	-0.249271	0.0496265												7160059	ATP6V0B	0.396138	0.0350001
6040112	DPH2	-0.376065	0.0496265												1940360	TPI1	-0.305725	0.0350097
1820097	ZNF410	0.33135	0.0496265												2070646	GPR84	-0.168157	0.035029
5090561	ATP5EP2	-0.320434	0.0496265												4810050	LOC645558	-0.20203	0.0350597
2680100	TNIP1	-0.312771	0.0496265												520040	AKIRIN1	0.258643	0.0350597
6960372	SH3GLB1	0.238447	0.0496265												6590243	PITPNA	0.241063	0.0350826
6900458	LOC728481	-0.328488	0.0496265												3870608	CSPP1	0.162593	0.0351582
2760475	LOC731985	-0.327985	0.0497278												2940341	HS.535392	-0.270856	0.0351582
6510360	C1ORF97	-0.216691	0.0497278												6660326	FSBP	-0.145998	0.0351925
2190441	LOC729200	-0.250748	0.0497278												2120544	IMP3	0.306364	0.0352805
3780762	FAM44B	-0.260308	0.0497848												6220161	SLC25A20	0.231679	0.0352832
6380338	POLB	0.162336	0.0497848												3440348	ASH2L	0.245552	0.0352832
780403	HLA-DQA1	0.296281	0.0498162												20048	HIST2H2BF	-0.168972	0.0352832
5890593	FIGNL1	0.242236	0.0498162												4290615	ZBTB33	0.355472	0.0352832
															1090102	ZNF274	0.173375	0.0352832
															540484	MGC16384	-0.477471	0.0352832
															1990274	ATP5SL	0.198884	0.0352832
															2360246	PTPRA	-0.183071	0.0352832
															3850722	TMEM185B	0.249719	0.0352832
															4850600	ZNF17	0.197975	0.0353478
															2350706	TRAF7	-0.200604	0.0353478
															1190259	LOC100133516	0.504862	0.0353519
															4210220	TMEM111	0.242747	0.0355481
															6550564	LOC650188	-0.137704	0.0356325
															1580544	PIGH	0.186471	0.0356715
															6420520	CD40	0.314242	0.0356715
															160292	APOBEC3H	-0.280333	0.0356715
															2510463	METTL13	0.223837	0.0357211
															6380338	POLB	0.169396	0.0357299
															4180612	HS.127310	0.300805	0.0358178
															4880110	FAM126B	0.171913	0.0358178
															6860102	CYORF15A	0.27675	0.035936
															5130672	FAM133B	0.195284	0.035936
															430026	SFRS1	0.45196	0.0359393
															6960195	LOC650646	0.520772	0.0359393
															6100112	STXBP1	-0.190754	0.0360557
															7040372	GPAM	0.250934	0.0360707
															160255	LSM10	0.440287	0.0361346
															6100673	TUBA1C	0.301979	0.0361346
															430672	HSPA8	0.581389	0.0361346
															2470358	IFNGR1	-0.398774	0.0361346
															7610142	HSD17B7P2	-0.219187	0.0361346
															650241	IER5	0.347287	0.0361791
															1070612	DVL3	0.252894	0.0361791
															2060543	CDGAP	0.162158	0.0362016
															2600382	GPX4	0.311849	0.0362063
															2490470	MPZL1	0.136933	0.0362178
															3370066	APOL2	-0.137811	0.0362178
															5700167	POLR1C	0.230261	0.0362509
															7400673	ATP6V0B	0.440137	0.0363397
															1500661	DLEU2	0.294117	0.0364124
															460382	CARM1	-0.416308	0.036477
															6330377	ATP6V0D1	0.32336	0.0365072
															6660497	HSPA14	0.288308	0.0365072
															610400	C11ORF1	-0.326481	0.0365607
															3890630	LOC727808	0.563222	0.0365607
															5860138	RIPK4	-0.149268	0.0365667
															70678	GPBP1L1	-0.260929	0.0366134
															7330681	RNU1A3	-0.631821	0.0366705
															4880133	MAP3K13	-0.166003	0.0367179
															6110215	C12ORF76	-0.158351	0.0367331
															4890463	EXOSC10	0.192794	0.0367924
															3290255	C6ORF61	0.215711	0.0368436
															840768	SDF2	0.208877	0.0368925
															6510170	IFIT3	-0.461946	0.0369662
															3930255	MGC26356	0.884618	0.0370628
															3710598	PSTK	-0.165162	0.0370939
															2600392	CENPA	0.326134	0.0371185
															2030414	BCHE	-0.44119	0.0371258
															10278	UBLCP1	0.220971	0.0371289
															7330347	TMEM127	0.172834	0.0371289
															1110072	PEX16	-0.256883	0.0371542
															3610619	TRA2A	0.323077	0.0371542
															4860327	R3HDM1	0.165668	0.0371666
															4290082	LOC646786	0.190978	0.0373495
															7550215	FCGR2B	0.15666	0.0374206
															3310592	ZNF394	0.634942	0.037479
															2750441	LOC645969	0.405972	0.037479
															940097	STAG1	0.23195	0.037479
															6770379	ZMYM5	0.234857	0.0376461
															5050376	C21ORF33	-0.285627	0.0376461
															7100193	RTCD1	0.283539	0.0377255
															2360392	SLC25A28	0.258476	0.037822
															1710437	HS.551847	0.263392	0.037822
															5050138	NT5M	-0.160003	0.038086
															3870112	C1ORF19	0.256467	0.0380988
															2480114	UBE2J2	0.301263	0.0380988
															4250372	KLHDC3	-0.193118	0.0380988
															620100	FAM133B	0.155862	0.0380988
															6770403	EPM2AIP1	0.301822	0.0380988
															7330678	STK25	-0.23866	0.0380988
															6130156	RAB11FIP1	-0.373201	0.0381476
															7100039	ABCF2	0.218483	0.0382682
															1940228	FAM58A	0.34874	0.0383083
															5820102	HS.505364	-0.124293	0.0383083
															4780048	FBXO7	-0.281767	0.0383083
															6110091	WSB1	0.138952	0.0383083
															1770156	TP63	-0.412097	0.038385
															6220044	EIF4G2	0.523953	0.0384025
															4210066	DEF8	0.301091	0.0384082
															6220746	GLIPR1	0.324269	0.0384441
															2570661	TRERF1	-0.16755	0.0384789
															7100164	HIGD1A	0.32269	0.0385109
															110092	NUDT14	-0.216493	0.0385109
															7210315	LOC388922	-0.138998	0.0385109
															6180088	ATP6V0E2	0.245754	0.0385355
															6580398	LOC401805	-0.163025	0.038598
															2120097	CHAF1A	0.272091	0.0386217
															5490224	C17ORF101	-0.176273	0.0386457
															450072	CHCHD6	-0.262201	0.0386714
															10343	MRPS5	-0.179164	0.0387418
															2970563	RPRC1	-0.263533	0.038843
															1500010	CDC20	0.35304	0.038843
															4730086	SHCBP1	0.45461	0.0388487
															1110022	KIF11	0.281422	0.0388859
															610762	TXNDC14	0.354662	0.0388859
															1770678	MRP63	0.133744	0.0389485
															1230523	COMMD3	0.18961	0.0389488
															2100452	NUP35	0.283625	0.0390524
															3800176	BCLAF1	0.454586	0.0392255
															4850497	NXF1	0.355827	0.0392513
															290095	LOC100129362	0.626549	0.0392513
															780403	HLA-DQA1	-0.302955	0.0392994
															5670468	EIF5	0.376763	0.0393403
															7100438	LOC644949	0.26592	0.0394192
															270215	ARSB	0.18673	0.0394227
															6620026	CD83	-0.192096	0.0394227
															2510181	C12ORF76	-0.228865	0.0394227
															4670241	SYF2	-0.226197	0.0394227
															6400093	LOC729952	0.138573	0.0394827
															2490017	ZC3H12A	0.182446	0.0395385
															1770368	SCFD1	0.279607	0.0395814
															3450722	LOC644033	0.295545	0.0395995
															6660446	WDR51A	0.257189	0.0396052
															630706	NACC2	-0.226573	0.0396052
															840551	CEP27	0.379905	0.0396204
															4560577	KIAA1429	-0.230517	0.0396392
															7050609	XPNPEP1	-0.298876	0.0396392
															670608	DPP7	-0.23661	0.0397047
															5260156	LOC642489	-0.48571	0.0397129
															840544	RBM4	0.30604	0.0397129
															2060605	P2RX4	-0.217678	0.0397129
															6900368	UBE2C	0.294017	0.0397129
															990154	ARL16	0.664822	0.0397129
															6420594	TIFA	-0.256475	0.0397129
															2940739	RASSF1	0.246218	0.0397129
															2360673	GOSR1	0.147852	0.0397326
															2970730	MYADM	-0.159415	0.039831
															5910164	LARP1B	0.237513	0.0398859
															1980594	FTHL8	0.487446	0.0398859
															7380181	ELOVL6	-0.225147	0.0399836
															5670669	LPCAT4	-0.154223	0.0399836
															3870504	ARRDC2	0.294267	0.0399836
															2070376	RFNG	-0.246978	0.0399836
															5700523	C2ORF29	-0.401753	0.040005
															4640168	PIN1	0.305127	0.040005
															7050326	CDKN2D	-0.375057	0.040005
															7320368	FAM173B	0.238089	0.040005
															6560328	C6ORF85	0.160934	0.0400456
															3060692	CERK	0.248457	0.040051
															7560047	CIRBP	0.445812	0.0401501
															2190189	NOP58	0.415908	0.0401978
															6580504	LOC124512	0.205848	0.0401978
															3180484	OIP5	0.282546	0.0402312
															2640369	VIL2	-0.289028	0.0402312
															870653	HS1BP3	-0.18153	0.0402312
															430465	G6PD	-0.24988	0.0402628
															6200630	RBM22	0.311528	0.0403774
															4810288	INTS5	0.267259	0.0405204
															7330326	WDR42A	-0.186181	0.0405336
															4230121	RPS26L	0.489702	0.0405508
															7400286	HMGA1	-0.440579	0.0405508
															620292	ZNF594	0.21247	0.0405508
															4120333	ERP29	-0.215283	0.0406353
															6980114	IP6K1	0.286797	0.0406966
															70167	LY96	-0.198095	0.0407637
															5960678	NISCH	0.190657	0.0408806
															6250053	PTTG1IP	0.212878	0.0408806
															6370270	GJC1	0.683627	0.0410478
															4890465	SP3	-0.125629	0.0412072
															6110187	CSNK2A2	-0.273859	0.0413995
															520601	ATXN1	-0.230901	0.0414086
															2690239	VNN2	-0.28762	0.0414263
															840025	FYN	-0.148842	0.0414639
															1980328	CACNB3	0.217866	0.0414658
															1770070	SUPT4H1	0.337672	0.0414801
															6840475	HS.397465	-0.225787	0.0414801
															380685	SNORD3D	-0.670086	0.0414801
															360053	MPPE1	0.274877	0.0414801
															7380634	C20ORF20	-0.243302	0.0414801
															20475	TBC1D19	0.147954	0.0414969
															5260520	THNSL1	-0.280017	0.0414969
															1570242	ERCC8	0.168602	0.0414969
															1070047	CDC42EP4	0.276111	0.0415037
															7160327	ARPC2	-0.2843	0.0416825
															5310681	LOC653344	-0.281018	0.0416963
															2900035	LYPLAL1	-0.285499	0.0417872
															5550768	HS.294603	-0.230653	0.0418516
															780228	RBM3	0.481469	0.0419556
															3130600	BTN3A1	-0.167523	0.0419557
															6770326	NLRP8	0.652374	0.0420756
															6280044	CDC2L5	0.24758	0.0420756
															3520121	RPL28	0.216319	0.0420756
															1230025	CYB5R1	0.178697	0.0420756
															4180441	NDUFA4	0.340981	0.04217
															7210040	WDR37	0.158276	0.04217
															3140537	LRRC28	-0.297099	0.04217
															6220368	POGK	0.355411	0.04217
															450348	GNG10	0.315735	0.04217
															6940202	R3HCC1	0.357311	0.04217
															2140360	INF2	0.219321	0.0421778
															6220397	SC5DL	-0.215121	0.0422958
															1770753	HRAS	0.278074	0.0423245
															1010477	ADD3	-0.312989	0.0423245
															4540435	HN1	0.308336	0.0423266
															6590324	PTDSS2	0.192208	0.0423266
															2470296	ZSCAN16	0.158162	0.0423515
															1410500	LOC285453	0.123046	0.0423515
															7570768	LOC100129543	-0.455877	0.0424687
															7400193	LOC729708	-0.23063	0.0424687
															5860242	LOC642755	0.253788	0.0425412
															830341	TBRG4	-0.250271	0.0426637
															990523	FBXL18	0.348278	0.0426919
															3310692	SPRY1	-0.249744	0.042724
															2600278	C1ORF54	-0.410818	0.042724
															4060494	NFX1	0.307935	0.0427346
															6840044	SREBF1	-0.209922	0.0427534
															7330164	DENR	0.347796	0.0427794
															2490202	TMEM219	-0.254068	0.0427794
															580711	SMAD6	-0.294158	0.0429892
															4590685	POLD2	-0.255703	0.0430587
															670494	LOC389641	-0.212917	0.0430613
															3180424	PYCRL	0.157315	0.0430717
															2000593	RPL17	-0.31544	0.0431034
															2190528	ASB7	0.152187	0.0431644
															2850112	UBAC1	0.231341	0.0431974
															5340719	HS.163752	0.448416	0.0433823
															6660382	CDKN1A	-0.491437	0.0436906
															1260646	BMS1P5	0.647846	0.0437791
															5420025	UBE3B	0.146155	0.0440058
															5390603	UPF2	0.546646	0.0440188
															6900437	FLJ40722	0.546866	0.0440924
															4280309	LOC100128084	0.702958	0.0440924
															6520035	LOC402112	-0.419885	0.0441616
															6550170	KLHL9	0.259767	0.0441616
															1440747	HIST1H4B	-0.29772	0.0445215
															7550484	SRGN	-0.479307	0.0446935
															150241	MAN2C1	-0.171925	0.0448648
															1850279	LOC642570	-0.16766	0.0448648
															430639	PCF11	0.191457	0.0448648
															4610736	HS.143937	0.125337	0.0449101
															1410243	FRAP1	0.208613	0.0449101
															4120437	RRS1	0.340728	0.0449182
															5050427	FKBP1A	-0.497759	0.0449442
															5810671	C7ORF50	0.243134	0.0449442
															3310392	LOC148915	0.348777	0.044992
															6860082	SLC16A5	-0.285759	0.044992
															20022	SRF	0.221842	0.044992
															520243	RBM4	0.229538	0.0450435
															4490348	C9ORF6	0.204197	0.0450981
															4570433	DDX41	-0.219632	0.045115
															2690544	LNPEP	0.195541	0.0451225
															1780661	MAN1B1	-0.232106	0.0451225
															7560041	AXUD1	-0.273671	0.0451225
															1030047	TIA1	0.303611	0.0451225
															5290196	C20ORF123	-0.182105	0.0451225
															3780113	TAOK3	-0.14925	0.0451258
															6980100	VARS	-0.255324	0.0451258
															6550358	UBA52	0.354427	0.0451258
															6840241	TXLNA	0.333652	0.0451277
															1170647	ACADVL	-0.30861	0.0451479
															2340524	ALG14	0.182215	0.0451479
															5560279	LOC728069	-0.244144	0.0451524
															270026	RASSF1	0.190629	0.0451625
															4120369	APOBEC3G	-0.363572	0.045224
															10176	TAF15	-0.260433	0.045224
															150437	LOC644590	-0.195495	0.045224
															1470598	PARP3	-0.39863	0.0452357
															3370242	DKFZP761P0423	-0.327237	0.0452357
															730576	SPRY4	-0.249674	0.0452371
															6510689	HABP4	-0.242731	0.0452856
															1340358	CREB1	0.737458	0.0454682
															5550296	OSBP	-0.220717	0.0454682
															2760370	CALR	0.524828	0.0457179
															4890431	HS.12489	0.159108	0.04575
															2600519	C21ORF70	-0.327592	0.0458359
															4640446	FHL1	-0.238902	0.0459478
															4880551	RBM42	0.244978	0.0461053
															60390	URM1	0.244372	0.0461216
															4860224	WARS	-0.51402	0.0461216
															3940438	NCF1	-0.396782	0.0461365
															5910154	NOP56	0.425339	0.0461472
															5560682	KRT10	0.473278	0.0461472
															7560575	TMEM159	-0.230847	0.0462193
															5090392	GMPR2	0.228598	0.0462829
															6760324	LOC646082	0.171316	0.0464067
															1260575	C13ORF23	0.267762	0.0464104
															3780494	LOC100131718	0.657423	0.0465362
															5700373	TRIP13	0.141583	0.0465491
															6330068	MAN2B1	-0.161818	0.0466073
															870176	TFG	0.230321	0.0466626
															6520521	LOC441253	-0.282708	0.0467821
															5890538	FEM1A	0.309251	0.0467821
															6510082	LOC100129426	0.144472	0.0467821
															380639	TLR10	-0.23268	0.0467821
															4880521	CDC16	0.315315	0.0467889
															1170072	ZSWIM4	-0.309355	0.0468161
															6980653	SNORA6	0.184777	0.046822
															4070242	HS.467586	0.142195	0.046822
															7400246	BCDIN3D	0.202669	0.0469506
															7040014	CRK	0.233574	0.0469506
															1050470	NDC80	0.219798	0.0470598
															630196	LOC649970	-0.294312	0.0470598
															1240669	LOC100132585	0.67063	0.0470598
															1410079	CDC26	0.244123	0.0472655
															7570358	NPC1	-0.327368	0.0473684
															1110114	DIMT1L	0.225801	0.0473761
															1230347	RERE	-0.226834	0.0474629
															7200368	VAPA	-0.214412	0.0475376
															730100	UFD1L	0.157354	0.0475492
															7510736	TAS2R43	0.130034	0.0475492
															7380382	ZNF364	0.227959	0.0475492
															5870113	THOC7	0.22696	0.0475912
															5550220	NOP56	0.420689	0.0476556
															4280088	B9D2	-0.200234	0.0476745
															3940050	FLJ46906	-0.156922	0.0476745
															5700647	EIF2B3	0.217469	0.0477026
															6400209	ERCC8	0.153158	0.0478518
															3520095	RAD23A	-0.269706	0.0480831
															5050603	TBC1D10C	-0.381086	0.048143
															840703	RRP7B	0.552971	0.048143
															2120465	RNF114	0.22835	0.0482517
															520750	PRDX5	-0.349508	0.0482655
															5700309	FAHD2B	-0.260552	0.0482722
															6420386	GPSM3	-0.25049	0.0483267
															5550619	ADPGK	-0.192928	0.048392
															5490088	HS.582816	0.14611	0.0483921
															7100554	C11ORF61	0.192676	0.0485852
															1940647	HBP1	-0.161641	0.0485852
															1570048	PIK3R5	-0.141829	0.0485852
															1010487	BTG2	-0.381541	0.0487404
															460204	PLIN2	-0.331193	0.0488767
															3060154	PDE12	0.344689	0.0490618
															1580601	USPL1	0.204831	0.0490618
															3840717	ABI3	0.207648	0.0490618
															7610091	ZDHHC14	0.180257	0.0490618
															840369	LBH	-0.155625	0.0490618
															4120750	OBFC1	-0.272033	0.0490663
															1770685	MYH10	-0.292782	0.049074
															1430259	ARF1	-0.276484	0.0490827
															840280	BIRC2	0.270672	0.0490827
															3390327	MBD1	-0.222824	0.0492114
															4120768	NUDT7	-0.226499	0.0492114
															780189	ZNF786	0.376169	0.049249
															6940201	NUP54	0.142021	0.0492491
															580129	GLRX3	0.253393	0.0492946
															3710196	DDR1	-0.230796	0.0492946
															2640315	TGM5	-0.189757	0.0492946
															4210551	LOC100129211	0.462839	0.0492946
															2600612	NCBP1	0.237389	0.0492946
															6620201	KLHL24	-0.150226	0.0492946
															3120400	KANK2	0.212136	0.0492946
															4040653	LOC728855	0.1926	0.0492946
															650300	CCDC86	0.375666	0.0492946
															6960079	AMOTL2	0.135441	0.0493723
															2320601	SLC7A6OS	-0.222487	0.0494623
															2140487	DPP7	-0.300995	0.0495479
															7610167	RAB4B	-0.255034	0.0496233
															5420066	H6PD	-0.137644	0.0496428
															4810474	IL18	0.663251	0.0497036
															2000521	LOC100134361	-0.162982	0.0497036
															3440482	LOC645452	0.735364	0.0497397
															5890593	FIGNL1	0.235062	0.0498357
															2120379	CAPN6	-0.128568	0.0499084
															630341	FOXA3	-0.30817	0.0499523
															450673	SPATA2L	0.161687	0.0499845
															7200707	PRMT6	0.233456	0.0499958

## Sheet: Gene selection method
	Gene selection procedure, based on the results from Sheet 1:
1	Genes were initially removed from the list if at least one did not show an expression change
	to 1.25 or 0.8 fold change.
2	Remaining genes were prioritised if they showed altered expression in the same direction
	from both non-genotoxic carcinogens, MC and DEHP.
3	Genes were then prioritised that showed altered expression in a paper from the 2013
	meeting for the Committee on Mutagenicity of Chemicals in Food, Consumer. Products
	and the Environment (COM)
4	Genes were then prioritised according to how many probes were altered in combination from DEHP
	and MC.
5	Finally they were listed according to how large the log2 gene expression change was on average
	for the probes.
