# Supplementary material for: A novel, integrated in vitro carcinogenicity test to identify genotoxic and non-genotoxic carcinogens using human lymphoblastoid cells
Source: Arch Toxicol. 2017 Nov 6;92(2):935–51. doi: 10.1007/s00204-017-2102-y (PMC5818597; doi:10.1007/s00204-017-2102-y)
Supplement: Supplementary file 2 — Table summarizing the threshold values for the cell morphology analysis based on images captured by the INCell Analyzer 2000. Quintile ranges are displayed for both cell area (µm2) and nuclear area (µm2), with these set based on the vehicle control data. Separate thresholds were calculated for different solvents, exposure durations and the cell line used (XLSX 10 kb) [file 204_2017_2102_MOESM2_ESM.xlsx]

## Sheet: Sheet1
Chemicals, Quintile thresholds and Vehicles
Compound /s	Vehicle and InCell model	Cell line	Treatment time	Cell Area Quintile Thresholds		Nuclear Area Quintile Thresholds
MMS	Water	TK6	23 hrs	Group	Cell Area range (µm2)	Group	Nuclear Area range (µm2)
Methyl Carbamate	(InCell Analyzer 2000)			Highest	> 192.62	Highest	> 95.69
NiCl2				High	> 171.54, ≤ 192.62	High	> 83.51, ≤ 95.69
				Medium	> 154.83, ≤ 171.54	Medium	> 73.93, ≤ 83.51
				Low	> 137.17, ≤ 154.83	Low	> 64.07, ≤ 73.93
				Lowest	≤ 137.17	Lowest	≤ 64.07
DEHP	DMSO	TK6	23 hrs	Group	Cell Area range (µm2)	Group	Nuclear Area range (µm2)
MNU	(InCell Analyzer 2000)			Highest	> 188.65	Highest	> 90.03
				High	> 165.51, ≤ 188.65	High	> 78.03, ≤ 90.03
				Medium	> 147.3, ≤ 165.51	Medium	> 68.86, ≤ 78.03
				Low	> 128.96, ≤ 147.3	Low	> 60.1, ≤ 68.86
				Lowest	≤ 128.96	Lowest	≤ 60.1
TCDD	DMSO	MCL5	23 hrs	Group	Cell Area range (µm2)	Group	Nuclear Area range (µm2)
	(InCell Analyzer 2000)			Highest	> 193.3	Highest	> 145.5
				High	> 134.9, ≤ 193.3	High	> 119.45, ≤ 143.5
				Medium	> 98.6, ≤ 134.9	Medium	> 104.0, ≤ 119.45
				Low	> 66.8, ≤ 98.6	Low	> 88.9, ≤ 104.0
				Lowest	≤ 66.8	Lowest	≤ 88.9
Acetaldehyde	Water	TK6	23 hrs	Group	Cell Area range (µm2)	Group	Nuclear Area range (µm2)
	(InCell Analyzer 2200)			Highest	> 214.3	Highest	> 151.6
				High	> 163.6, ≤ 214.3	High	> 130.4, ≤ 151.6
				Medium	> 130.7, ≤ 163.6	Medium	> 113.2, ≤ 130.4
				Low	> 100.5, ≤ 130.7	Low	> 96.8, ≤ 113.2
				Lowest	≤ 100.5	Lowest	≤ 96.8
H2O2	Water	TK6	4 hrs	Group	Cell Area range (µm2)	Group	Nuclear Area range (µm2)
	(InCell Analyzer 2000)			Highest	> 184.95	Highest	> 95.28
				High	> 162.64, ≤ 184.95	High	> 82.69 ≤ 95.28
				Medium	> 145.25, ≤ 162.64	Medium	> 72.83, ≤ 82.69
				Low	> 127.73, ≤ 145.25	Low	> 62.97, ≤ 72.83
				Lowest	≤ 127.73	Lowest	≤ 62.97
